# Supplementary material for: Insights into the genetic architecture of haematological traits from deep phenotyping and whole-genome sequencing for two Mediterranean isolated populations
Source: Sci Rep. 2022 Jan 21;12:1131. doi: 10.1038/s41598-021-04436-9 (PMC8782863; doi:10.1038/s41598-021-04436-9)
Supplement: Supplementary file 2 — Supplementary Information 2. [file 41598_2021_4436_MOESM2_ESM.xls]

## Sheet: MANOLIS
Supplementary Table 4. The results of variants previously associated at genome-wide significance (p<5x10-8) with haematological traits in 1,617 samples from Pomak and 1,457 from MANOLIS.
trait	chromosome	position	allele1	allele0	allele_frequency	beta	standard_error	p_value
RBC	11	249151	G	A	0.009	1.4358	0.229238	3.29204e-09
RBC	11	711814	C	T	0.01	1.37069	0.220708	4.26321e-09
RBC	11	1120073	C	A	0.01	1.44325	0.226119	1.73362e-09
MCH	11	1704128	G	G	0.008	-1.63866	0.251328	6.47354e-10
RBC	11	1704128	G	G	0.008	1.69508	0.247613	8.43924e-11
RDW	11	1704128	G	G	0.007	-1.87619	0.272603	6.95334e-11
MCH	11	1771599	C	T	0.009	-1.55058	0.239753	7.3036e-10
RBC	11	1771599	C	T	0.009	1.53713	0.232736	3.9489e-10
RDW	11	1771599	C	T	0.009	-1.60786	0.255044	2.61046e-09
MCH	11	1907496	T	C	0.01	-1.43995	0.233613	3.87453e-09
RBC	11	1907496	T	C	0.01	1.48561	0.226703	5.02692e-10
MCH	11	1916543	A	A	0.009	-1.55058	0.239753	7.3036e-10
RBC	11	1916543	A	A	0.009	1.53713	0.232736	3.9489e-10
RDW	11	1916543	A	A	0.009	-1.60786	0.255044	2.61046e-09
MCH	11	1937579	A	G	0.009	-1.55058	0.239753	7.3036e-10
RBC	11	1937579	A	G	0.009	1.53713	0.232736	3.9489e-10
RDW	11	1937579	A	G	0.009	-1.60786	0.255044	2.61046e-09
MCH	11	2115539	T	C	0.009	-1.59493	0.246159	6.2594e-10
RBC	11	2115539	T	C	0.009	1.5157	0.238565	1.94234e-09
RDW	11	2115539	T	C	0.008	-1.6582	0.262815	2.42119e-09
MCH	11	2546699	A	C	0.012	-1.36356	0.2092	3.88888e-10
MCV	11	2546699	A	C	0.012	-1.28084	0.209292	3.47632e-09
RDW	11	2546699	A	C	0.011	-1.42112	0.219024	4.66311e-10
MCH	11	2570753	T	C	0.012	-1.36356	0.2092	3.88888e-10
MCV	11	2570753	T	C	0.012	-1.28084	0.209292	3.47632e-09
RDW	11	2570753	T	C	0.011	-1.42112	0.219024	4.66311e-10
MCH	11	2748567	A	C	0.012	-1.3762	0.204683	1.04779e-10
MCV	11	2748567	A	C	0.012	-1.30578	0.204703	7.29866e-10
RDW	11	2748567	A	C	0.012	-1.44728	0.213762	7.77065e-11
MCH	11	2757734	T	C	0.012	-1.3762	0.204683	1.04779e-10
MCV	11	2757734	T	C	0.012	-1.30578	0.204703	7.29866e-10
RDW	11	2757734	T	C	0.012	-1.44728	0.213762	7.77065e-11
MCH	11	2763925	G	A	0.011	-1.5758	0.208963	4.98307e-13
MCV	11	2763925	G	A	0.011	-1.46971	0.209204	1.24584e-11
RBC	11	2763925	G	A	0.011	1.30856	0.206423	1.04012e-09
RDW	11	2763925	G	A	0.011	-1.60716	0.219032	1.92343e-12
MCH	11	2771268	C	T	0.011	-1.5758	0.208963	4.98307e-13
MCV	11	2771268	C	T	0.011	-1.46971	0.209204	1.24584e-11
RBC	11	2771268	C	T	0.011	1.30856	0.206423	1.04012e-09
RDW	11	2771268	C	T	0.011	-1.60716	0.219032	1.92343e-12
MCH	11	2776083	C	G	0.011	-1.5758	0.208963	4.98307e-13
MCV	11	2776083	C	G	0.011	-1.46971	0.209204	1.24584e-11
RBC	11	2776083	C	G	0.011	1.30856	0.206423	1.04012e-09
RDW	11	2776083	C	G	0.011	-1.60716	0.219032	1.92343e-12
MCH	11	2782540	A	G	0.011	-1.5758	0.208963	4.98307e-13
MCV	11	2782540	A	G	0.011	-1.46971	0.209204	1.24584e-11
RBC	11	2782540	A	G	0.011	1.30856	0.206423	1.04012e-09
RDW	11	2782540	A	G	0.011	-1.60716	0.219032	1.92343e-12
MCH	11	2839601	A	G	0.011	-1.5758	0.208963	4.98307e-13
MCV	11	2839601	A	G	0.011	-1.46971	0.209204	1.24584e-11
RBC	11	2839601	A	G	0.011	1.30856	0.206423	1.04012e-09
RDW	11	2839601	A	G	0.011	-1.60716	0.219032	1.92343e-12
MCH	11	2863848	G	G	0.01	-1.58521	0.215132	1.48829e-12
MCV	11	2863848	G	G	0.01	-1.46501	0.215104	5.08795e-11
RDW	11	2863848	G	G	0.01	-1.60516	0.225823	1.18913e-11
MCH	11	2989415	A	C	0.012	-1.44915	0.204671	8.43365e-12
MCV	11	2989415	A	C	0.012	-1.39348	0.204269	4.47625e-11
RDW	11	2989415	A	C	0.012	-1.32673	0.205754	4.54109e-10
MCH	11	3037439	A	G	0.01	-1.71287	0.217666	5.61836e-14
MCV	11	3037439	A	G	0.01	-1.69269	0.217185	9.46748e-14
RBC	11	3037439	A	G	0.01	1.34253	0.215629	2.06101e-09
RDW	11	3037439	A	G	0.011	-1.60716	0.219032	1.92343e-12
RDWPC	11	3037439	A	G	0.01	1.40547	0.217051	3.58341e-10
MCH	11	3076001	G	A	0.01	-1.71287	0.217666	5.61836e-14
MCV	11	3076001	G	A	0.01	-1.69269	0.217185	9.46748e-14
RBC	11	3076001	G	A	0.01	1.34253	0.215629	2.06101e-09
RDW	11	3076001	G	A	0.011	-1.60716	0.219032	1.92343e-12
RDWPC	11	3076001	G	A	0.01	1.40547	0.217051	3.58341e-10
MCH	11	3092299	T	C	0.01	-1.71287	0.217666	5.61836e-14
MCV	11	3092299	T	C	0.01	-1.69269	0.217185	9.46748e-14
RBC	11	3092299	T	C	0.01	1.34253	0.215629	2.06101e-09
RDW	11	3092299	T	C	0.011	-1.60716	0.219032	1.92343e-12
RDWPC	11	3092299	T	C	0.01	1.40547	0.217051	3.58341e-10
MCH	11	3133985	G	G	0.011	-1.27619	0.197675	5.78003e-10
MCV	11	3133985	G	G	0.011	-1.20828	0.197105	4.40684e-09
RDWPC	11	3133985	G	G	0.011	1.19569	0.197916	4.38924e-09
MCH	11	3135418	T	G	0.011	-1.45701	0.210081	2.74046e-11
MCV	11	3135418	T	G	0.011	-1.39963	0.209812	1.41673e-10
RDW	11	3135418	T	G	0.012	-1.32583	0.211563	1.39307e-09
RDWPC	11	3135418	T	G	0.011	1.32478	0.208567	7.58428e-10
MCH	11	3135594	G	A	0.011	-1.45701	0.210081	2.74046e-11
MCV	11	3135594	G	A	0.011	-1.39963	0.209812	1.41673e-10
RDW	11	3135594	G	A	0.012	-1.32583	0.211563	1.39307e-09
RDWPC	11	3135594	G	A	0.011	1.32478	0.208567	7.58428e-10
MCH	11	3135707	A	G	0.011	-1.45701	0.210081	2.74046e-11
MCV	11	3135707	A	G	0.011	-1.39963	0.209812	1.41673e-10
RDW	11	3135707	A	G	0.012	-1.32583	0.211563	1.39307e-09
RDWPC	11	3135707	A	G	0.011	1.32478	0.208567	7.58428e-10
MCH	11	3136037	A	G	0.011	-1.45701	0.210081	2.74046e-11
MCV	11	3136037	A	G	0.011	-1.39963	0.209812	1.41673e-10
RDW	11	3136037	A	G	0.012	-1.32583	0.211563	1.39307e-09
RDWPC	11	3136037	A	G	0.011	1.32478	0.208567	7.58428e-10
MCH	11	3136303	G	A	0.011	-1.45701	0.210081	2.74046e-11
MCV	11	3136303	G	A	0.011	-1.39963	0.209812	1.41673e-10
RDW	11	3136303	G	A	0.012	-1.32583	0.211563	1.39307e-09
RDWPC	11	3136303	G	A	0.011	1.32478	0.208567	7.58428e-10
MCH	11	3138826	T	C	0.011	-1.45701	0.210081	2.74046e-11
MCV	11	3138826	T	C	0.011	-1.39963	0.209812	1.41673e-10
RDW	11	3138826	T	C	0.012	-1.32583	0.211563	1.39307e-09
RDWPC	11	3138826	T	C	0.011	1.32478	0.208567	7.58428e-10
MCH	11	3139067	G	T	0.011	-1.45701	0.210081	2.74046e-11
MCV	11	3139067	G	T	0.011	-1.39963	0.209812	1.41673e-10
RDW	11	3139067	G	T	0.012	-1.32583	0.211563	1.39307e-09
RDWPC	11	3139067	G	T	0.011	1.32478	0.208567	7.58428e-10
MCH	11	3139768	C	T	0.011	-1.45701	0.210081	2.74046e-11
MCV	11	3139768	C	T	0.011	-1.39963	0.209812	1.41673e-10
RDW	11	3139768	C	T	0.012	-1.32583	0.211563	1.39307e-09
RDWPC	11	3139768	C	T	0.011	1.32478	0.208567	7.58428e-10
MCH	11	3140326	A	G	0.011	-1.45701	0.210081	2.74046e-11
MCV	11	3140326	A	G	0.011	-1.39963	0.209812	1.41673e-10
RDW	11	3140326	A	G	0.012	-1.32583	0.211563	1.39307e-09
RDWPC	11	3140326	A	G	0.011	1.32478	0.208567	7.58428e-10
MCH	11	3142199	A	G	0.012	-1.33379	0.205807	4.04107e-10
MCV	11	3142199	A	G	0.012	-1.29093	0.205296	1.42609e-09
RDWPC	11	3142199	A	G	0.012	1.24808	0.204591	2.88562e-09
MCH	11	3146591	T	C	0.011	-1.45701	0.210081	2.74046e-11
MCV	11	3146591	T	C	0.011	-1.39963	0.209812	1.41673e-10
RDW	11	3146591	T	C	0.012	-1.32583	0.211563	1.39307e-09
RDWPC	11	3146591	T	C	0.011	1.32478	0.208567	7.58428e-10
MCH	11	3154494	C	T	0.011	-1.45701	0.210081	2.74046e-11
MCV	11	3154494	C	T	0.011	-1.39963	0.209812	1.41673e-10
RDW	11	3154494	C	T	0.012	-1.32583	0.211563	1.39307e-09
RDWPC	11	3154494	C	T	0.011	1.32478	0.208567	7.58428e-10
MCH	11	3165488	T	C	0.011	-1.45701	0.210081	2.74046e-11
MCV	11	3165488	T	C	0.011	-1.39963	0.209812	1.41673e-10
RDW	11	3165488	T	C	0.012	-1.32583	0.211563	1.39307e-09
RDWPC	11	3165488	T	C	0.011	1.32478	0.208567	7.58428e-10
MCH	11	3165609	G	T	0.011	-1.45701	0.210081	2.74046e-11
MCV	11	3165609	G	T	0.011	-1.39963	0.209812	1.41673e-10
RDW	11	3165609	G	T	0.012	-1.32583	0.211563	1.39307e-09
RDWPC	11	3165609	G	T	0.011	1.32478	0.208567	7.58428e-10
MCH	11	3165931	A	T	0.012	-1.40166	0.205097	4.89187e-11
MCV	11	3165931	A	T	0.012	-1.33798	0.20475	3.29532e-10
RDW	11	3165931	A	T	0.012	-1.25935	0.206427	3.77924e-09
RDWPC	11	3165931	A	T	0.012	1.25268	0.204115	2.58705e-09
MCH	11	3177043	G	A	0.012	-1.40166	0.205097	4.89187e-11
MCV	11	3177043	G	A	0.012	-1.33798	0.20475	3.29532e-10
RDW	11	3177043	G	A	0.012	-1.25935	0.206427	3.77924e-09
RDWPC	11	3177043	G	A	0.012	1.25268	0.204115	2.58705e-09
MCH	11	3181904	A	T	0.012	-1.40166	0.205097	4.89187e-11
MCV	11	3181904	A	T	0.012	-1.33798	0.20475	3.29532e-10
RDW	11	3181904	A	T	0.012	-1.25935	0.206427	3.77924e-09
RDWPC	11	3181904	A	T	0.012	1.25268	0.204115	2.58705e-09
MCH	11	3182911	C	C	0.012	-1.40166	0.205097	4.89187e-11
MCV	11	3182911	C	C	0.012	-1.33798	0.20475	3.29532e-10
RDW	11	3182911	C	C	0.012	-1.25935	0.206427	3.77924e-09
RDWPC	11	3182911	C	C	0.012	1.25268	0.204115	2.58705e-09
MCH	11	3185558	A	T	0.012	-1.40166	0.205097	4.89187e-11
MCV	11	3185558	A	T	0.012	-1.33798	0.20475	3.29532e-10
RDW	11	3185558	A	T	0.012	-1.25935	0.206427	3.77924e-09
RDWPC	11	3185558	A	T	0.012	1.25268	0.204115	2.58705e-09
MCH	11	3185807	T	C	0.012	-1.40166	0.205097	4.89187e-11
MCV	11	3185807	T	C	0.012	-1.33798	0.20475	3.29532e-10
RDW	11	3185807	T	C	0.012	-1.25935	0.206427	3.77924e-09
RDWPC	11	3185807	T	C	0.012	1.25268	0.204115	2.58705e-09
MCH	11	3186341	C	A	0.012	-1.40166	0.205097	4.89187e-11
MCV	11	3186341	C	A	0.012	-1.33798	0.20475	3.29532e-10
RDW	11	3186341	C	A	0.012	-1.25935	0.206427	3.77924e-09
RDWPC	11	3186341	C	A	0.012	1.25268	0.204115	2.58705e-09
MCH	11	3187568	G	A	0.012	-1.40166	0.205097	4.89187e-11
MCV	11	3187568	G	A	0.012	-1.33798	0.20475	3.29532e-10
RDW	11	3187568	G	A	0.012	-1.25935	0.206427	3.77924e-09
RDWPC	11	3187568	G	A	0.012	1.25268	0.204115	2.58705e-09
MCH	11	3188306	T	C	0.012	-1.40166	0.205097	4.89187e-11
MCV	11	3188306	T	C	0.012	-1.33798	0.20475	3.29532e-10
RDW	11	3188306	T	C	0.012	-1.25935	0.206427	3.77924e-09
RDWPC	11	3188306	T	C	0.012	1.25268	0.204115	2.58705e-09
MCH	11	3190099	C	T	0.012	-1.40166	0.205097	4.89187e-11
MCV	11	3190099	C	T	0.012	-1.33798	0.20475	3.29532e-10
RDW	11	3190099	C	T	0.012	-1.25935	0.206427	3.77924e-09
RDWPC	11	3190099	C	T	0.012	1.25268	0.204115	2.58705e-09
MCH	11	3206881	A	G	0.012	-1.30301	0.201262	3.97031e-10
MCV	11	3206881	A	G	0.012	-1.22931	0.200964	3.34808e-09
MCH	11	3207004	A	G	0.012	-1.21753	0.200647	4.52781e-09
MCH	11	3207905	A	G	0.012	-1.30301	0.201262	3.97031e-10
MCV	11	3207905	A	G	0.012	-1.22931	0.200964	3.34808e-09
MCH	11	3212234	A	T	0.012	-1.30301	0.201262	3.97031e-10
MCV	11	3212234	A	T	0.012	-1.22931	0.200964	3.34808e-09
MCH	11	3218588	T	C	0.013	-1.20913	0.189968	8.52679e-10
MCH	11	3225560	A	A	0.012	-1.40166	0.205097	4.89187e-11
MCV	11	3225560	A	A	0.012	-1.33798	0.20475	3.29532e-10
RDW	11	3225560	A	A	0.012	-1.25935	0.206427	3.77924e-09
RDWPC	11	3225560	A	A	0.012	1.25268	0.204115	2.58705e-09
MCH	11	3229002	G	T	0.012	-1.40166	0.205097	4.89187e-11
MCV	11	3229002	G	T	0.012	-1.33798	0.20475	3.29532e-10
RDW	11	3229002	G	T	0.012	-1.25935	0.206427	3.77924e-09
RDWPC	11	3229002	G	T	0.012	1.25268	0.204115	2.58705e-09
MCH	11	3232225	G	C	0.012	-1.40166	0.205097	4.89187e-11
MCV	11	3232225	G	C	0.012	-1.33798	0.20475	3.29532e-10
RDW	11	3232225	G	C	0.012	-1.25935	0.206427	3.77924e-09
RDWPC	11	3232225	G	C	0.012	1.25268	0.204115	2.58705e-09
MCH	11	3472358	T	C	0.013	-1.23717	0.193348	5.18278e-10
MCV	11	3472358	T	C	0.013	-1.17602	0.192924	3.11099e-09
MCH	11	3477711	A	T	0.013	-1.23717	0.193348	5.18278e-10
MCV	11	3477711	A	T	0.013	-1.17602	0.192924	3.11099e-09
MCH	11	3478100	A	G	0.013	-1.23717	0.193348	5.18278e-10
MCV	11	3478100	A	G	0.013	-1.17602	0.192924	3.11099e-09
MCH	11	3495896	G	A	0.013	-1.23717	0.193348	5.18278e-10
MCV	11	3495896	G	A	0.013	-1.17602	0.192924	3.11099e-09
MCH	11	3528348	G	A	0.013	-1.23717	0.193348	5.18278e-10
MCV	11	3528348	G	A	0.013	-1.17602	0.192924	3.11099e-09
MCH	11	3529190	C	T	0.013	-1.23717	0.193348	5.18278e-10
MCV	11	3529190	C	T	0.013	-1.17602	0.192924	3.11099e-09
MCH	11	3572364	T	C	0.013	-1.23717	0.193348	5.18278e-10
MCV	11	3572364	T	C	0.013	-1.17602	0.192924	3.11099e-09
MCH	11	3584814	A	G	0.013	-1.23717	0.193348	5.18278e-10
MCV	11	3584814	A	G	0.013	-1.17602	0.192924	3.11099e-09
MCH	11	3584932	T	C	0.013	-1.23717	0.193348	5.18278e-10
MCV	11	3584932	T	C	0.013	-1.17602	0.192924	3.11099e-09
MCH	11	3586515	A	G	0.013	-1.16223	0.189981	2.62348e-09
MCH	11	3586794	T	G	0.013	-1.23717	0.193348	5.18278e-10
MCV	11	3586794	T	G	0.013	-1.17602	0.192924	3.11099e-09
MCH	11	3588559	A	G	0.013	-1.23717	0.193348	5.18278e-10
MCV	11	3588559	A	G	0.013	-1.17602	0.192924	3.11099e-09
MCH	11	3588843	T	C	0.013	-1.23717	0.193348	5.18278e-10
MCV	11	3588843	T	C	0.013	-1.17602	0.192924	3.11099e-09
MCH	11	3589663	G	T	0.013	-1.23717	0.193348	5.18278e-10
MCV	11	3589663	G	T	0.013	-1.17602	0.192924	3.11099e-09
MCH	11	3592140	A	G	0.013	-1.23717	0.193348	5.18278e-10
MCV	11	3592140	A	G	0.013	-1.17602	0.192924	3.11099e-09
MCH	11	3593282	T	C	0.013	-1.23717	0.193348	5.18278e-10
MCV	11	3593282	T	C	0.013	-1.17602	0.192924	3.11099e-09
MCH	11	3594182	C	T	0.013	-1.23717	0.193348	5.18278e-10
MCV	11	3594182	C	T	0.013	-1.17602	0.192924	3.11099e-09
MCH	11	3594183	A	C	0.013	-1.23717	0.193348	5.18278e-10
MCV	11	3594183	A	C	0.013	-1.17602	0.192924	3.11099e-09
MCH	11	3594610	G	T	0.013	-1.23717	0.193348	5.18278e-10
MCV	11	3594610	G	T	0.013	-1.17602	0.192924	3.11099e-09
MCH	11	3595425	T	A	0.013	-1.23717	0.193348	5.18278e-10
MCV	11	3595425	T	A	0.013	-1.17602	0.192924	3.11099e-09
MCH	11	3595780	G	T	0.013	-1.23717	0.193348	5.18278e-10
MCV	11	3595780	G	T	0.013	-1.17602	0.192924	3.11099e-09
MCH	11	3597054	C	T	0.013	-1.23717	0.193348	5.18278e-10
MCV	11	3597054	C	T	0.013	-1.17602	0.192924	3.11099e-09
MCH	11	3598138	A	C	0.013	-1.23717	0.193348	5.18278e-10
MCV	11	3598138	A	C	0.013	-1.17602	0.192924	3.11099e-09
MCH	11	3598205	A	C	0.013	-1.23717	0.193348	5.18278e-10
MCV	11	3598205	A	C	0.013	-1.17602	0.192924	3.11099e-09
HCT	11	3601909	A	C	0.008	-1.51274	0.2487	3.39856e-09
HGB	11	3601909	A	C	0.008	-1.66907	0.250844	1.09307e-10
MCH	11	3601909	A	C	0.008	-2.26434	0.254593	5.38403e-17
MCV	11	3601909	A	C	0.008	-2.22199	0.254487	1.58204e-16
RBC	11	3601909	A	C	0.008	1.95282	0.24955	1.45602e-13
RDW	11	3601909	A	C	0.008	-2.10404	0.257414	6.86435e-15
RDWPC	11	3601909	A	C	0.008	1.90617	0.252269	5.65202e-13
MCH	11	3602500	G	T	0.013	-1.23717	0.193348	5.18278e-10
MCV	11	3602500	G	T	0.013	-1.17602	0.192924	3.11099e-09
MCH	11	3605717	T	C	0.013	-1.23717	0.193348	5.18278e-10
MCV	11	3605717	T	C	0.013	-1.17602	0.192924	3.11099e-09
MCH	11	3605991	T	C	0.013	-1.23717	0.193348	5.18278e-10
MCV	11	3605991	T	C	0.013	-1.17602	0.192924	3.11099e-09
MCH	11	3632499	G	A	0.013	-1.23717	0.193348	5.18278e-10
MCV	11	3632499	G	A	0.013	-1.17602	0.192924	3.11099e-09
MCH	11	3642322	C	T	0.012	-1.30301	0.201262	3.97031e-10
MCV	11	3642322	C	T	0.012	-1.22931	0.200964	3.34808e-09
MCH	11	3642494	A	G	0.012	-1.40166	0.205097	4.89187e-11
MCV	11	3642494	A	G	0.012	-1.33798	0.20475	3.29532e-10
RDW	11	3642494	A	G	0.012	-1.25935	0.206427	3.77924e-09
RDWPC	11	3642494	A	G	0.012	1.25268	0.204115	2.58705e-09
MCH	11	3643333	C	G	0.012	-1.40865	0.200231	1.27484e-11
MCV	11	3643333	C	G	0.012	-1.35454	0.19981	6.77605e-11
RDW	11	3643333	C	G	0.013	-1.22192	0.201716	4.58374e-09
RDWPC	11	3643333	C	G	0.012	1.30778	0.199384	2.03585e-10
MCH	11	3646727	C	T	0.011	-1.45701	0.210081	2.74046e-11
MCV	11	3646727	C	T	0.011	-1.39963	0.209812	1.41673e-10
RDW	11	3646727	C	T	0.012	-1.32583	0.211563	1.39307e-09
RDWPC	11	3646727	C	T	0.011	1.32478	0.208567	7.58428e-10
MCH	11	3653629	A	G	0.012	-1.40166	0.205097	4.89187e-11
MCV	11	3653629	A	G	0.012	-1.33798	0.20475	3.29532e-10
RDW	11	3653629	A	G	0.012	-1.25935	0.206427	3.77924e-09
RDWPC	11	3653629	A	G	0.012	1.25268	0.204115	2.58705e-09
MCH	11	3665622	A	T	0.005	-1.774	0.286647	1.50937e-09
MCV	11	3665622	A	T	0.005	-1.7523	0.286025	2.26134e-09
RBC	11	3665622	A	T	0.005	1.83486	0.281844	2.16101e-10
RDW	11	3665622	A	T	0.006	-1.73721	0.286198	3.65488e-09
HCT	11	3667038	T	G	0.008	-1.51274	0.2487	3.39856e-09
HGB	11	3667038	T	G	0.008	-1.66907	0.250844	1.09307e-10
MCH	11	3667038	T	G	0.008	-2.26434	0.254593	5.38403e-17
MCV	11	3667038	T	G	0.008	-2.22199	0.254487	1.58204e-16
RBC	11	3667038	T	G	0.008	1.95282	0.24955	1.45602e-13
RDW	11	3667038	T	G	0.008	-2.10404	0.257414	6.86435e-15
RDWPC	11	3667038	T	G	0.008	1.90617	0.252269	5.65202e-13
MCH	11	3757837	C	T	0.012	-1.40166	0.205097	4.89187e-11
MCV	11	3757837	C	T	0.012	-1.33798	0.20475	3.29532e-10
RDW	11	3757837	C	T	0.012	-1.25935	0.206427	3.77924e-09
RDWPC	11	3757837	C	T	0.012	1.25268	0.204115	2.58705e-09
RDW	11	3797555	A	G	0.007	-1.68281	0.255391	1.45408e-10
MCH	11	3816554	G	T	0.012	-1.40166	0.205097	4.89187e-11
MCV	11	3816554	G	T	0.012	-1.33798	0.20475	3.29532e-10
RDW	11	3816554	G	T	0.012	-1.25935	0.206427	3.77924e-09
RDWPC	11	3816554	G	T	0.012	1.25268	0.204115	2.58705e-09
MCH	11	3820747	G	T	0.012	-1.40166	0.205097	4.89187e-11
MCV	11	3820747	G	T	0.012	-1.33798	0.20475	3.29532e-10
RDW	11	3820747	G	T	0.012	-1.25935	0.206427	3.77924e-09
RDWPC	11	3820747	G	T	0.012	1.25268	0.204115	2.58705e-09
MCH	11	3824649	A	G	0.005	-2.05369	0.298047	2.15111e-11
MCV	11	3824649	A	G	0.005	-2.01126	0.297508	5.11986e-11
RBC	11	3824649	A	G	0.005	1.98548	0.29361	4.54099e-11
RDW	11	3824649	A	G	0.005	-1.95496	0.297791	2.07618e-10
RDWPC	11	3824649	A	G	0.005	1.82954	0.296111	1.51159e-09
MCH	11	3848319	A	G	0.012	-1.40166	0.205097	4.89187e-11
MCV	11	3848319	A	G	0.012	-1.33798	0.20475	3.29532e-10
RDW	11	3848319	A	G	0.012	-1.25935	0.206427	3.77924e-09
RDWPC	11	3848319	A	G	0.012	1.25268	0.204115	2.58705e-09
MCH	11	3869403	T	A	0.012	-1.40166	0.205097	4.89187e-11
MCV	11	3869403	T	A	0.012	-1.33798	0.20475	3.29532e-10
RDW	11	3869403	T	A	0.012	-1.25935	0.206427	3.77924e-09
RDWPC	11	3869403	T	A	0.012	1.25268	0.204115	2.58705e-09
MCH	11	3886799	T	C	0.013	-1.46601	0.181134	6.86257e-15
MCV	11	3886799	T	C	0.013	-1.47053	0.180433	5.23177e-15
RBC	11	3886799	T	C	0.013	1.38332	0.178975	8.11463e-14
RDW	11	3886799	T	C	0.013	-1.674	0.181917	3.92506e-18
MCH	11	3904675	C	T	0.012	-1.40166	0.205097	4.89187e-11
MCV	11	3904675	C	T	0.012	-1.33798	0.20475	3.29532e-10
RDW	11	3904675	C	T	0.012	-1.25935	0.206427	3.77924e-09
RDWPC	11	3904675	C	T	0.012	1.25268	0.204115	2.58705e-09
MCH	11	3905309	A	G	0.013	-1.32196	0.197539	1.11368e-10
MCV	11	3905309	A	G	0.013	-1.27691	0.197122	4.38466e-10
RDW	11	3905309	A	G	0.013	-1.22125	0.198535	2.77214e-09
MCH	11	3905668	T	C	0.012	-1.56496	0.189897	2.32939e-15
MCV	11	3905668	T	C	0.012	-1.58253	0.189114	1.01797e-15
RBC	11	3905668	T	C	0.012	1.46671	0.18742	4.24629e-14
RDW	11	3905668	T	C	0.013	-1.81893	0.190816	2.70467e-19
MCH	11	3916499	A	G	0.012	-1.30168	0.193244	1.35432e-10
MCV	11	3916499	A	G	0.012	-1.2476	0.192483	6.09405e-10
RDW	11	3916499	A	G	0.012	-1.21261	0.193869	1.45933e-09
MCH	11	3935997	T	C	0.012	-1.40166	0.205097	4.89187e-11
MCV	11	3935997	T	C	0.012	-1.33798	0.20475	3.29532e-10
RDW	11	3935997	T	C	0.012	-1.25935	0.206427	3.77924e-09
RDWPC	11	3935997	T	C	0.012	1.25268	0.204115	2.58705e-09
MCH	11	3966387	C	A	0.012	-1.40166	0.205097	4.89187e-11
MCV	11	3966387	C	A	0.012	-1.33798	0.20475	3.29532e-10
RDW	11	3966387	C	A	0.012	-1.25935	0.206427	3.77924e-09
RDWPC	11	3966387	C	A	0.012	1.25268	0.204115	2.58705e-09
MCH	11	3972326	A	G	0.012	-1.40166	0.205097	4.89187e-11
MCV	11	3972326	A	G	0.012	-1.33798	0.20475	3.29532e-10
RDW	11	3972326	A	G	0.012	-1.25935	0.206427	3.77924e-09
RDWPC	11	3972326	A	G	0.012	1.25268	0.204115	2.58705e-09
MCH	11	3982321	T	C	0.012	-1.40166	0.205097	4.89187e-11
MCV	11	3982321	T	C	0.012	-1.33798	0.20475	3.29532e-10
RDW	11	3982321	T	C	0.012	-1.25935	0.206427	3.77924e-09
RDWPC	11	3982321	T	C	0.012	1.25268	0.204115	2.58705e-09
MCH	11	4004361	T	C	0.012	-1.40166	0.205097	4.89187e-11
MCV	11	4004361	T	C	0.012	-1.33798	0.20475	3.29532e-10
RDW	11	4004361	T	C	0.012	-1.25935	0.206427	3.77924e-09
RDWPC	11	4004361	T	C	0.012	1.25268	0.204115	2.58705e-09
MCH	11	4012724	T	C	0.012	-1.56496	0.189897	2.32939e-15
MCV	11	4012724	T	C	0.012	-1.58253	0.189114	1.01797e-15
RBC	11	4012724	T	C	0.012	1.46671	0.18742	4.24629e-14
RDW	11	4012724	T	C	0.013	-1.81893	0.190816	2.70467e-19
MCH	11	4021965	A	T	0.012	-1.29273	0.203144	7.79996e-10
MCV	11	4021965	A	T	0.012	-1.24954	0.202711	2.802e-09
MCH	11	4023394	G	A	0.012	-1.40166	0.205097	4.89187e-11
MCV	11	4023394	G	A	0.012	-1.33798	0.20475	3.29532e-10
RDW	11	4023394	G	A	0.012	-1.25935	0.206427	3.77924e-09
RDWPC	11	4023394	G	A	0.012	1.25268	0.204115	2.58705e-09
MCH	11	4033339	A	G	0.012	-1.56496	0.189897	2.32939e-15
MCV	11	4033339	A	G	0.012	-1.58253	0.189114	1.01797e-15
RBC	11	4033339	A	G	0.012	1.46671	0.18742	4.24629e-14
RDW	11	4033339	A	G	0.013	-1.81893	0.190816	2.70467e-19
MCH	11	4095495	T	G	0.016	-1.22784	0.170825	5.48647e-12
MCV	11	4095495	T	G	0.016	-1.23658	0.170205	3.23885e-12
RDW	11	4095495	T	G	0.016	-1.17944	0.175736	1.12706e-10
MCH	11	4107509	C	T	0.012	-1.40166	0.205097	4.89187e-11
MCV	11	4107509	C	T	0.012	-1.33798	0.20475	3.29532e-10
RDW	11	4107509	C	T	0.012	-1.25935	0.206427	3.77924e-09
RDWPC	11	4107509	C	T	0.012	1.25268	0.204115	2.58705e-09
MCH	11	4123748	T	C	0.012	-1.40166	0.205097	4.89187e-11
MCV	11	4123748	T	C	0.012	-1.33798	0.20475	3.29532e-10
RDW	11	4123748	T	C	0.012	-1.25935	0.206427	3.77924e-09
RDWPC	11	4123748	T	C	0.012	1.25268	0.204115	2.58705e-09
MCH	11	4168594	T	C	0.012	-1.40166	0.205097	4.89187e-11
MCV	11	4168594	T	C	0.012	-1.33798	0.20475	3.29532e-10
RDW	11	4168594	T	C	0.012	-1.25935	0.206427	3.77924e-09
RDWPC	11	4168594	T	C	0.012	1.25268	0.204115	2.58705e-09
MCH	11	4169089	C	G	0.012	-1.40166	0.205097	4.89187e-11
MCV	11	4169089	C	G	0.012	-1.33798	0.20475	3.29532e-10
RDW	11	4169089	C	G	0.012	-1.25935	0.206427	3.77924e-09
RDWPC	11	4169089	C	G	0.012	1.25268	0.204115	2.58705e-09
MCH	11	4206953	T	T	0.012	-1.40166	0.205097	4.89187e-11
MCV	11	4206953	T	T	0.012	-1.33798	0.20475	3.29532e-10
RDW	11	4206953	T	T	0.012	-1.25935	0.206427	3.77924e-09
RDWPC	11	4206953	T	T	0.012	1.25268	0.204115	2.58705e-09
MCH	11	4210996	A	G	0.012	-1.40166	0.205097	4.89187e-11
MCV	11	4210996	A	G	0.012	-1.33798	0.20475	3.29532e-10
RDW	11	4210996	A	G	0.012	-1.25935	0.206427	3.77924e-09
RDWPC	11	4210996	A	G	0.012	1.25268	0.204115	2.58705e-09
MCH	11	4215190	T	C	0.012	-1.40166	0.205097	4.89187e-11
MCV	11	4215190	T	C	0.012	-1.33798	0.20475	3.29532e-10
RDW	11	4215190	T	C	0.012	-1.25935	0.206427	3.77924e-09
RDWPC	11	4215190	T	C	0.012	1.25268	0.204115	2.58705e-09
MCH	11	4220595	T	C	0.012	-1.40166	0.205097	4.89187e-11
MCV	11	4220595	T	C	0.012	-1.33798	0.20475	3.29532e-10
RDW	11	4220595	T	C	0.012	-1.25935	0.206427	3.77924e-09
RDWPC	11	4220595	T	C	0.012	1.25268	0.204115	2.58705e-09
MCH	11	4234859	C	C	0.011	-1.46313	0.192606	2.25787e-13
MCV	11	4234859	C	C	0.011	-1.51391	0.19177	3.23082e-14
RBC	11	4234859	C	C	0.011	1.4208	0.188882	3.59555e-13
RDW	11	4234859	C	C	0.012	-1.6574	0.190521	1.49743e-16
MCH	11	4251058	G	C	0.012	-1.40081	0.205093	5.02215e-11
MCV	11	4251058	G	C	0.012	-1.33763	0.204744	3.32703e-10
RDW	11	4251058	G	C	0.012	-1.25967	0.206418	3.73921e-09
RDWPC	11	4251058	G	C	0.012	1.25202	0.204111	2.63726e-09
MCH	11	4253265	A	G	0.013	-1.4755	0.181563	5.35976e-15
MCV	11	4253265	A	G	0.013	-1.49043	0.180878	2.59379e-15
RBC	11	4253265	A	G	0.013	1.42059	0.178793	1.86862e-14
RDW	11	4253265	A	G	0.013	-1.69538	0.18234	1.69166e-18
MCH	11	4300934	C	T	0.012	-1.40166	0.205097	4.89187e-11
MCV	11	4300934	C	T	0.012	-1.33798	0.20475	3.29532e-10
RDW	11	4300934	C	T	0.012	-1.25935	0.206427	3.77924e-09
RDWPC	11	4300934	C	T	0.012	1.25268	0.204115	2.58705e-09
MCH	11	4307958	C	T	0.013	-1.47635	0.181571	5.18848e-15
MCV	11	4307958	C	T	0.013	-1.49076	0.180888	2.56412e-15
RBC	11	4307958	C	T	0.013	1.41898	0.178814	2.00195e-14
RDW	11	4307958	C	T	0.013	-1.69385	0.182363	1.81495e-18
MCH	11	4312306	C	G	0.012	-1.39955	0.205111	5.23479e-11
MCV	11	4312306	C	G	0.012	-1.33544	0.204767	3.55706e-10
RDW	11	4312306	C	G	0.012	-1.25848	0.206432	3.87197e-09
RDWPC	11	4312306	C	G	0.012	1.25039	0.204139	2.76362e-09
MCH	11	4317931	C	T	0.012	-1.39955	0.205111	5.23479e-11
MCV	11	4317931	C	T	0.012	-1.33544	0.204767	3.55706e-10
RDW	11	4317931	C	T	0.012	-1.25848	0.206432	3.87197e-09
RDWPC	11	4317931	C	T	0.012	1.25039	0.204139	2.76362e-09
MCH	11	4374235	T	C	0.012	-1.40166	0.205097	4.89187e-11
MCV	11	4374235	T	C	0.012	-1.33798	0.20475	3.29532e-10
RDW	11	4374235	T	C	0.012	-1.25935	0.206427	3.77924e-09
RDWPC	11	4374235	T	C	0.012	1.25268	0.204115	2.58705e-09
MCH	11	4378694	C	T	0.012	-1.40166	0.205097	4.89187e-11
MCV	11	4378694	C	T	0.012	-1.33798	0.20475	3.29532e-10
RDW	11	4378694	C	T	0.012	-1.25935	0.206427	3.77924e-09
RDWPC	11	4378694	C	T	0.012	1.25268	0.204115	2.58705e-09
MCH	11	4405466	C	A	0.023	-0.887652	0.142227	1.39113e-09
MCV	11	4405466	C	A	0.023	-0.865899	0.141856	3.32737e-09
RDW	11	4405466	C	A	0.023	-0.933951	0.14619	7.19984e-10
MCH	11	4406813	T	C	0.02	-0.988839	0.152117	3.6078e-10
MCV	11	4406813	T	C	0.02	-0.932809	0.151915	3.22431e-09
RDW	11	4406813	T	C	0.02	-0.979508	0.157498	2.29859e-09
MCH	11	4409401	G	A	0.021	-1.00485	0.150352	1.15158e-10
MCV	11	4409401	G	A	0.021	-0.954656	0.150126	8.73978e-10
RDW	11	4409401	G	A	0.02	-1.00429	0.155473	5.37275e-10
MCH	11	4413974	G	A	0.021	-1.00485	0.150352	1.15158e-10
MCV	11	4413974	G	A	0.021	-0.954656	0.150126	8.73978e-10
RDW	11	4413974	G	A	0.02	-1.00429	0.155473	5.37275e-10
MCH	11	4433263	G	A	0.016	-1.21506	0.173733	2.05583e-11
MCV	11	4433263	G	A	0.016	-1.21884	0.17316	1.52272e-11
RDW	11	4433263	G	A	0.016	-1.20475	0.178714	9.97368e-11
MCH	11	4493557	A	G	0.013	-1.58384	0.186166	3.39543e-16
MCV	11	4493557	A	G	0.013	-1.59268	0.185459	2.04889e-16
RBC	11	4493557	A	G	0.013	1.44223	0.184163	4.06693e-14
RDW	11	4493557	A	G	0.013	-1.81893	0.190816	2.70467e-19
MCH	11	4495172	G	T	0.011	-1.49256	0.208978	6.63031e-12
MCV	11	4495172	G	T	0.011	-1.45016	0.20857	2.28114e-11
RDW	11	4495172	G	T	0.012	-1.37598	0.210268	2.60875e-10
RDWPC	11	4495172	G	T	0.011	1.27849	0.20801	2.48444e-09
MCH	11	4508845	G	T	0.013	-1.58384	0.186166	3.39543e-16
MCV	11	4508845	G	T	0.013	-1.59268	0.185459	2.04889e-16
RBC	11	4508845	G	T	0.013	1.44223	0.184163	4.06693e-14
RDW	11	4508845	G	T	0.013	-1.81893	0.190816	2.70467e-19
MCH	11	4523588	T	G	0.004	-1.96367	0.315486	1.33407e-09
HGB	11	4528902	A	G	0.011	-1.24721	0.192988	3.00261e-10
MCH	11	4528902	A	G	0.011	-1.77057	0.192113	1.82819e-18
MCV	11	4528902	A	G	0.011	-1.74412	0.191716	4.72607e-18
RBC	11	4528902	A	G	0.011	1.53233	0.191541	1.27273e-14
RDW	11	4528902	A	G	0.011	-1.96578	0.198112	1.37819e-20
RDWPC	11	4528902	A	G	0.011	1.22847	0.194301	6.72293e-10
HGB	11	4535801	A	G	0.011	-1.29573	0.196458	1.35366e-10
MCH	11	4535801	A	G	0.011	-1.82896	0.195564	6.42842e-19
MCV	11	4535801	A	G	0.011	-1.81676	0.195033	9.00922e-19
RBC	11	4535801	A	G	0.011	1.61294	0.194837	1.75968e-15
RDW	11	4535801	A	G	0.011	-2.0707	0.20166	9.03362e-22
RDWPC	11	4535801	A	G	0.011	1.25333	0.197955	6.40522e-10
MCH	11	4572567	T	A	0.019	-0.983477	0.158773	1.73108e-09
MCV	11	4572567	T	A	0.019	-1.06001	0.157813	8.05974e-11
RDW	11	4572567	T	A	0.019	-1.01806	0.158854	4.73464e-10
HGB	11	4576014	G	A	0.01	-1.38766	0.200028	1.59386e-11
MCH	11	4576014	G	A	0.01	-1.9537	0.199023	1.72438e-20
MCV	11	4576014	G	A	0.01	-1.89985	0.198765	1.48686e-19
RBC	11	4576014	G	A	0.01	1.67425	0.198507	5.84012e-16
RDW	11	4576014	G	A	0.01	-2.13298	0.205944	5.58136e-22
RDWPC	11	4576014	G	A	0.01	1.39109	0.201495	1.88907e-11
MCH	11	4578977	C	T	0.019	-0.983477	0.158773	1.73108e-09
MCV	11	4578977	C	T	0.019	-1.06001	0.157813	8.05974e-11
RDW	11	4578977	C	T	0.019	-1.01806	0.158854	4.73464e-10
MCH	11	4579081	C	G	0.019	-0.983477	0.158773	1.73108e-09
MCV	11	4579081	C	G	0.019	-1.06001	0.157813	8.05974e-11
RDW	11	4579081	C	G	0.019	-1.01806	0.158854	4.73464e-10
MCV	11	4581968	C	G	0.031	-0.768027	0.119853	5.19659e-10
MCH	11	4581998	A	G	0.019	-0.983477	0.158773	1.73108e-09
MCV	11	4581998	A	G	0.019	-1.06001	0.157813	8.05974e-11
RDW	11	4581998	A	G	0.019	-1.01806	0.158854	4.73464e-10
MCH	11	4582316	A	G	0.019	-0.983477	0.158773	1.73108e-09
MCV	11	4582316	A	G	0.019	-1.06001	0.157813	8.05974e-11
RDW	11	4582316	A	G	0.019	-1.01806	0.158854	4.73464e-10
MCH	11	4583743	C	G	0.019	-0.983477	0.158773	1.73108e-09
MCV	11	4583743	C	G	0.019	-1.06001	0.157813	8.05974e-11
RDW	11	4583743	C	G	0.019	-1.01806	0.158854	4.73464e-10
MCH	11	4584452	A	C	0.019	-0.983477	0.158773	1.73108e-09
MCV	11	4584452	A	C	0.019	-1.06001	0.157813	8.05974e-11
RDW	11	4584452	A	C	0.019	-1.01806	0.158854	4.73464e-10
MCH	11	4584730	T	C	0.019	-0.983477	0.158773	1.73108e-09
MCV	11	4584730	T	C	0.019	-1.06001	0.157813	8.05974e-11
RDW	11	4584730	T	C	0.019	-1.01806	0.158854	4.73464e-10
MCH	11	4586266	A	A	0.019	-0.983477	0.158773	1.73108e-09
MCV	11	4586266	A	A	0.019	-1.06001	0.157813	8.05974e-11
RDW	11	4586266	A	A	0.019	-1.01806	0.158854	4.73464e-10
MCH	11	4587333	T	T	0.019	-0.983477	0.158773	1.73108e-09
MCV	11	4587333	T	T	0.019	-1.06001	0.157813	8.05974e-11
RDW	11	4587333	T	T	0.019	-1.01806	0.158854	4.73464e-10
MCH	11	4588481	T	C	0.019	-0.983477	0.158773	1.73108e-09
MCV	11	4588481	T	C	0.019	-1.06001	0.157813	8.05974e-11
RDW	11	4588481	T	C	0.019	-1.01806	0.158854	4.73464e-10
MCH	11	4591199	A	G	0.019	-0.983477	0.158773	1.73108e-09
MCV	11	4591199	A	G	0.019	-1.06001	0.157813	8.05974e-11
RDW	11	4591199	A	G	0.019	-1.01806	0.158854	4.73464e-10
MCH	11	4591429	G	A	0.019	-0.983477	0.158773	1.73108e-09
MCV	11	4591429	G	A	0.019	-1.06001	0.157813	8.05974e-11
RDW	11	4591429	G	A	0.019	-1.01806	0.158854	4.73464e-10
MCH	11	4591473	G	A	0.019	-0.983477	0.158773	1.73108e-09
MCV	11	4591473	G	A	0.019	-1.06001	0.157813	8.05974e-11
RDW	11	4591473	G	A	0.019	-1.01806	0.158854	4.73464e-10
MCH	11	4591614	G	G	0.019	-0.983477	0.158773	1.73108e-09
MCV	11	4591614	G	G	0.019	-1.06001	0.157813	8.05974e-11
RDW	11	4591614	G	G	0.019	-1.01806	0.158854	4.73464e-10
MCH	11	4593915	A	G	0.019	-0.983477	0.158773	1.73108e-09
MCV	11	4593915	A	G	0.019	-1.06001	0.157813	8.05974e-11
RDW	11	4593915	A	G	0.019	-1.01806	0.158854	4.73464e-10
MCH	11	4595649	C	T	0.019	-0.983477	0.158773	1.73108e-09
MCV	11	4595649	C	T	0.019	-1.06001	0.157813	8.05974e-11
RDW	11	4595649	C	T	0.019	-1.01806	0.158854	4.73464e-10
MCH	11	4596076	A	G	0.019	-0.983477	0.158773	1.73108e-09
MCV	11	4596076	A	G	0.019	-1.06001	0.157813	8.05974e-11
RDW	11	4596076	A	G	0.019	-1.01806	0.158854	4.73464e-10
MCH	11	4596183	C	T	0.019	-0.983477	0.158773	1.73108e-09
MCV	11	4596183	C	T	0.019	-1.06001	0.157813	8.05974e-11
RDW	11	4596183	C	T	0.019	-1.01806	0.158854	4.73464e-10
MCH	11	4599169	A	G	0.019	-0.983477	0.158773	1.73108e-09
MCV	11	4599169	A	G	0.019	-1.06001	0.157813	8.05974e-11
RDW	11	4599169	A	G	0.019	-1.01806	0.158854	4.73464e-10
MCH	11	4601479	T	C	0.019	-0.983477	0.158773	1.73108e-09
MCV	11	4601479	T	C	0.019	-1.06001	0.157813	8.05974e-11
RDW	11	4601479	T	C	0.019	-1.01806	0.158854	4.73464e-10
MCH	11	4602962	A	G	0.019	-0.983477	0.158773	1.73108e-09
MCV	11	4602962	A	G	0.019	-1.06001	0.157813	8.05974e-11
RDW	11	4602962	A	G	0.019	-1.01806	0.158854	4.73464e-10
MCH	11	4604085	C	T	0.019	-0.983477	0.158773	1.73108e-09
MCV	11	4604085	C	T	0.019	-1.06001	0.157813	8.05974e-11
RDW	11	4604085	C	T	0.019	-1.01806	0.158854	4.73464e-10
MCH	11	4607988	A	C	0.004	-1.96367	0.315486	1.33407e-09
HGB	11	4609025	C	C	0.01	-1.38766	0.200028	1.59386e-11
MCH	11	4609025	C	C	0.01	-1.9537	0.199023	1.72438e-20
MCV	11	4609025	C	C	0.01	-1.89985	0.198765	1.48686e-19
RBC	11	4609025	C	C	0.01	1.67425	0.198507	5.84012e-16
RDW	11	4609025	C	C	0.01	-2.13298	0.205944	5.58136e-22
RDWPC	11	4609025	C	C	0.01	1.39109	0.201495	1.88907e-11
MCH	11	4612237	A	T	0.019	-0.983477	0.158773	1.73108e-09
MCV	11	4612237	A	T	0.019	-1.06001	0.157813	8.05974e-11
RDW	11	4612237	A	T	0.019	-1.01806	0.158854	4.73464e-10
MCH	11	4618408	A	G	0.019	-0.983477	0.158773	1.73108e-09
MCV	11	4618408	A	G	0.019	-1.06001	0.157813	8.05974e-11
RDW	11	4618408	A	G	0.019	-1.01806	0.158854	4.73464e-10
MCH	11	4621631	T	C	0.011	-1.49256	0.208978	6.63031e-12
MCV	11	4621631	T	C	0.011	-1.45016	0.20857	2.28114e-11
RDW	11	4621631	T	C	0.012	-1.37598	0.210268	2.60875e-10
RDWPC	11	4621631	T	C	0.011	1.27849	0.20801	2.48444e-09
MCH	11	4623566	C	T	0.019	-0.983477	0.158773	1.73108e-09
MCV	11	4623566	C	T	0.019	-1.06001	0.157813	8.05974e-11
RDW	11	4623566	C	T	0.019	-1.01806	0.158854	4.73464e-10
MCV	11	4624194	A	G	0.031	-0.768027	0.119853	5.19659e-10
MCV	11	4625465	C	T	0.031	-0.768027	0.119853	5.19659e-10
MCV	11	4631314	C	T	0.031	-0.768027	0.119853	5.19659e-10
MCV	11	4631816	T	C	0.031	-0.768027	0.119853	5.19659e-10
MCH	11	4632612	A	C	0.019	-0.983477	0.158773	1.73108e-09
MCV	11	4632612	A	C	0.019	-1.06001	0.157813	8.05974e-11
RDW	11	4632612	A	C	0.019	-1.01806	0.158854	4.73464e-10
MCH	11	4632912	T	C	0.019	-0.983477	0.158773	1.73108e-09
MCV	11	4632912	T	C	0.019	-1.06001	0.157813	8.05974e-11
RDW	11	4632912	T	C	0.019	-1.01806	0.158854	4.73464e-10
MCV	11	4633074	G	A	0.031	-0.768027	0.119853	5.19659e-10
MCH	11	4634499	C	C	0.019	-0.983477	0.158773	1.73108e-09
MCV	11	4634499	C	C	0.019	-1.06001	0.157813	8.05974e-11
RDW	11	4634499	C	C	0.019	-1.01806	0.158854	4.73464e-10
HGB	11	4674129	C	C	0.01	-1.38766	0.200028	1.59386e-11
MCH	11	4674129	C	C	0.01	-1.9537	0.199023	1.72438e-20
MCV	11	4674129	C	C	0.01	-1.89985	0.198765	1.48686e-19
RBC	11	4674129	C	C	0.01	1.67425	0.198507	5.84012e-16
RDW	11	4674129	C	C	0.01	-2.13298	0.205944	5.58136e-22
RDWPC	11	4674129	C	C	0.01	1.39109	0.201495	1.88907e-11
HGB	11	4742487	T	C	0.011	-1.35696	0.196243	1.83687e-11
MCH	11	4742487	T	C	0.011	-1.92115	0.195192	1.36406e-20
MCV	11	4742487	T	C	0.011	-1.8565	0.19505	1.94072e-19
RBC	11	4742487	T	C	0.011	1.63132	0.194803	8.94334e-16
RDW	11	4742487	T	C	0.01	-2.13298	0.205944	5.58136e-22
RDWPC	11	4742487	T	C	0.011	1.23029	0.198355	1.32658e-09
MCH	11	4751280	A	T	0.011	-1.49256	0.208978	6.63031e-12
MCV	11	4751280	A	T	0.011	-1.45016	0.20857	2.28114e-11
RDW	11	4751280	A	T	0.012	-1.37598	0.210268	2.60875e-10
RDWPC	11	4751280	A	T	0.011	1.27849	0.20801	2.48444e-09
MCH	11	4776943	A	G	0.004	-2.18844	0.303522	3.09005e-12
MCV	11	4776943	A	G	0.004	-2.11105	0.301773	1.12596e-11
RBC	11	4776943	A	G	0.004	2.07272	0.320852	3.61764e-10
MCH	11	4868798	T	C	0.004	-2.18844	0.303522	3.09005e-12
MCV	11	4868798	T	C	0.004	-2.11105	0.301773	1.12596e-11
RBC	11	4868798	T	C	0.004	2.07272	0.320852	3.61764e-10
MCH	11	4899000	A	C	0.004	-2.18844	0.303522	3.09005e-12
MCV	11	4899000	A	C	0.004	-2.11105	0.301773	1.12596e-11
RBC	11	4899000	A	C	0.004	2.07272	0.320852	3.61764e-10
MCH	11	4946310	T	C	0.015	-1.09067	0.171778	7.09527e-10
MCV	11	4946310	T	C	0.015	-1.03574	0.171421	4.43126e-09
MCH	11	4972194	A	T	0.005	-2.15125	0.265913	8.28534e-15
MCV	11	4972194	A	T	0.005	-2.12561	0.264228	1.00051e-14
RBC	11	4972194	A	T	0.005	1.89128	0.279547	5.27633e-11
RDW	11	4972194	A	T	0.005	-2.06453	0.284964	2.31262e-12
RDWPC	11	4972194	A	T	0.005	1.8215	0.273721	1.00277e-10
MCH	11	4981570	C	A	0.011	-1.49256	0.208978	6.63031e-12
MCV	11	4981570	C	A	0.011	-1.45016	0.20857	2.28114e-11
RDW	11	4981570	C	A	0.012	-1.37598	0.210268	2.60875e-10
RDWPC	11	4981570	C	A	0.011	1.27849	0.20801	2.48444e-09
RDW	11	5001025	T	G	0.044	-0.663641	0.104057	1.32282e-09
HCT	11	5020844	A	G	0.013	-1.12208	0.184688	2.86475e-09
HGB	11	5020844	A	G	0.013	-1.35331	0.183878	1.0419e-12
MCH	11	5020844	A	G	0.013	-1.93636	0.182279	3.17645e-23
MCV	11	5020844	A	G	0.013	-1.89929	0.182026	1.7626e-22
RBC	11	5020844	A	G	0.013	1.61037	0.18234	3.47004e-17
RDW	11	5020844	A	G	0.013	-2.12736	0.186752	1.88346e-25
RDWPC	11	5020844	A	G	0.013	1.3895	0.185142	3.84506e-13
MCH	11	5030977	C	A	0.008	-1.34296	0.222715	3.75222e-09
MCV	11	5030977	C	A	0.008	-1.35703	0.221164	1.98601e-09
HGB	11	5033676	T	C	0.013	-1.27821	0.178076	3.49368e-12
MCH	11	5033676	T	C	0.013	-1.84257	0.176368	1.42022e-22
MCV	11	5033676	T	C	0.013	-1.76968	0.176459	4.79103e-21
RBC	11	5033676	T	C	0.013	1.49837	0.176812	4.78278e-16
RDW	11	5033676	T	C	0.013	-2.12736	0.186752	1.88346e-25
RDWPC	11	5033676	T	C	0.013	1.24608	0.179613	1.56176e-11
HGB	11	5064859	C	T	0.013	-1.27821	0.178076	3.49368e-12
MCH	11	5064859	C	T	0.013	-1.84257	0.176368	1.42022e-22
MCV	11	5064859	C	T	0.013	-1.76968	0.176459	4.79103e-21
RBC	11	5064859	C	T	0.013	1.49837	0.176812	4.78278e-16
RDW	11	5064859	C	T	0.013	-2.12736	0.186752	1.88346e-25
RDWPC	11	5064859	C	T	0.013	1.24608	0.179613	1.56176e-11
MCH	11	5104752	C	T	0.006	-1.75224	0.242129	2.62751e-12
MCV	11	5104752	C	T	0.006	-1.73273	0.240686	3.02343e-12
RDW	11	5104752	C	T	0.006	-1.59396	0.256163	1.24452e-09
RDWPC	11	5104752	C	T	0.006	1.58895	0.247172	3.85398e-10
MCH	11	5118623	A	G	0.017	-1.30294	0.15565	2.38292e-15
MCV	11	5118623	A	G	0.017	-1.2747	0.155272	9.01771e-15
RBC	11	5118623	A	G	0.017	1.09338	0.155722	1.44056e-11
RDW	11	5118623	A	G	0.017	-1.49449	0.162479	1.54018e-17
MCH	11	5139260	A	G	0.026	-0.820893	0.136784	4.94182e-09
RDW	11	5139260	A	G	0.025	-0.86017	0.141675	3.2594e-09
HGB	11	5158857	T	C	0.017	-1.03104	0.162418	5.69044e-10
MCH	11	5158857	T	C	0.017	-1.50164	0.1615	1.66552e-18
MCV	11	5158857	T	C	0.017	-1.47649	0.161289	5.29111e-18
RBC	11	5158857	T	C	0.017	1.20632	0.161153	6.37455e-13
RDW	11	5158857	T	C	0.016	-1.78082	0.170389	4.60928e-22
RDWPC	11	5158857	T	C	0.017	1.02801	0.16367	8.54104e-10
HCT	11	5163040	A	G	0.01	-1.56974	0.219636	5.26179e-12
HGB	11	5163040	A	G	0.01	-1.6965	0.221189	1.55839e-13
MCH	11	5163040	A	G	0.01	-2.32599	0.222899	1.4331e-22
MCV	11	5163040	A	G	0.01	-2.33855	0.222309	5.96823e-23
RBC	11	5163040	A	G	0.01	1.73317	0.221484	1.23122e-13
RDW	11	5163040	A	G	0.01	-2.17233	0.224961	7.6174e-20
RDWPC	11	5163040	A	G	0.01	1.90553	0.221663	4.53975e-16
MCH	11	5166249	G	A	0.004	-2.18844	0.303522	3.09005e-12
MCV	11	5166249	G	A	0.004	-2.11105	0.301773	1.12596e-11
RBC	11	5166249	G	A	0.004	2.07272	0.320852	3.61764e-10
MCH	11	5175134	G	C	0.021	-1.13815	0.143651	5.60815e-14
MCV	11	5175134	G	C	0.021	-1.14884	0.1431	2.87709e-14
RBC	11	5175134	G	C	0.021	0.97941	0.143241	5.34623e-11
RDW	11	5175134	G	C	0.02	-1.36589	0.149484	1.5175e-17
MCH	11	5193583	T	T	0.2	-0.362323	0.0514112	8.27452e-12
RBC	11	5193583	T	T	0.199	0.351701	0.0511131	2.25781e-11
MCH	11	5193585	A	T	0.2	-0.362323	0.0514112	8.27452e-12
RBC	11	5193585	A	T	0.199	0.351701	0.0511131	2.25781e-11
MCH	11	5193587	G	G	0.2	-0.362323	0.0514112	8.27452e-12
RBC	11	5193587	G	G	0.199	0.351701	0.0511131	2.25781e-11
MCH	11	5193588	T	T	0.2	-0.362323	0.0514112	8.27452e-12
RBC	11	5193588	T	T	0.199	0.351701	0.0511131	2.25781e-11
MCH	11	5207798	A	C	0.094	-0.467201	0.0709772	1.37448e-10
MCV	11	5207798	A	C	0.094	-0.437271	0.0708181	1.61888e-09
RBC	11	5207798	A	C	0.093	0.449127	0.0707757	5.91579e-10
RDW	11	5207798	A	C	0.091	-0.459291	0.074021	1.68492e-09
HCT	11	5213949	T	C	0.009	-1.76927	0.238454	7.86969e-13
HGB	11	5213949	T	C	0.009	-1.95704	0.240427	5.23816e-15
MCH	11	5213949	T	C	0.009	-2.63165	0.243758	6.10088e-24
MCV	11	5213949	T	C	0.009	-2.59246	0.24364	1.99804e-23
RBC	11	5213949	T	C	0.009	1.99084	0.240646	5.00756e-15
RDW	11	5213949	T	C	0.009	-2.34881	0.247114	2.41877e-19
RDWPC	11	5213949	T	C	0.009	2.21039	0.241377	4.69903e-18
MCH	11	5226774	A	G	0.005	-2.15125	0.265913	8.28534e-15
MCV	11	5226774	A	G	0.005	-2.12561	0.264228	1.00051e-14
RBC	11	5226774	A	G	0.005	1.89128	0.279547	5.27633e-11
RDW	11	5226774	A	G	0.005	-2.06453	0.284964	2.31262e-12
RDWPC	11	5226774	A	G	0.005	1.8215	0.273721	1.00277e-10
HCT	11	5226820	T	C	0.015	-1.17492	0.169999	2.07975e-11
HGB	11	5226820	T	C	0.015	-1.35237	0.169123	1.59923e-14
MCH	11	5226820	T	C	0.015	-1.98222	0.165611	3.46973e-28
MCV	11	5226820	T	C	0.015	-2.00737	0.164752	5.97478e-29
RBC	11	5226820	T	C	0.015	1.68696	0.167049	1.54313e-21
RDW	11	5226820	T	C	0.015	-2.16281	0.165845	6.66236e-32
RDWPC	11	5226820	T	C	0.015	1.49447	0.169136	3.4015e-17
HCT	11	5226995	C	C	0.009	-1.76927	0.238454	7.86969e-13
HGB	11	5226995	C	C	0.009	-1.95704	0.240427	5.23816e-15
MCH	11	5226995	C	C	0.009	-2.63165	0.243758	6.10088e-24
MCV	11	5226995	C	C	0.009	-2.59246	0.24364	1.99804e-23
RBC	11	5226995	C	C	0.009	1.99084	0.240646	5.00756e-15
RDW	11	5226995	C	C	0.009	-2.34881	0.247114	2.41877e-19
RDWPC	11	5226995	C	C	0.009	2.21039	0.241377	4.69903e-18
RDW	11	5242068	A	A	0.036	-0.751048	0.115455	2.90878e-10
HCT	11	5257710	A	T	0.013	-1.11024	0.181112	2.25012e-09
HGB	11	5257710	A	T	0.013	-1.27157	0.180584	9.09306e-12
MCH	11	5257710	A	T	0.013	-1.96824	0.177575	7.97871e-25
MCV	11	5257710	A	T	0.013	-1.99466	0.176695	1.74845e-25
RBC	11	5257710	A	T	0.013	1.67152	0.178183	5.08127e-19
RDW	11	5257710	A	T	0.014	-2.12415	0.175159	2.94569e-28
RDWPC	11	5257710	A	T	0.013	1.5308	0.180106	4.09739e-16
HCT	11	5259794	G	A	0.009	-1.76927	0.238454	7.86969e-13
HGB	11	5259794	G	A	0.009	-1.95704	0.240427	5.23816e-15
MCH	11	5259794	G	A	0.009	-2.63165	0.243758	6.10088e-24
MCV	11	5259794	G	A	0.009	-2.59246	0.24364	1.99804e-23
RBC	11	5259794	G	A	0.009	1.99084	0.240646	5.00756e-15
RDW	11	5259794	G	A	0.009	-2.34881	0.247114	2.41877e-19
RDWPC	11	5259794	G	A	0.009	2.21039	0.241377	4.69903e-18
HGB	11	5291631	A	T	0.012	-1.32775	0.190678	1.35925e-11
MCH	11	5291631	A	T	0.012	-2.00874	0.18874	2.9035e-23
MCV	11	5291631	A	T	0.012	-2.01822	0.188042	1.69626e-23
RBC	11	5291631	A	T	0.012	1.70835	0.188299	6.07706e-18
RDW	11	5291631	A	T	0.013	-2.1158	0.186621	2.87492e-25
RDWPC	11	5291631	A	T	0.012	1.57603	0.190614	2.0187e-15
MCH	11	5298439	A	A	0.018	-1.31811	0.156855	1.01182e-15
MCV	11	5298439	A	A	0.018	-1.16532	0.157454	8.32419e-13
RBC	11	5298439	A	A	0.018	1.06464	0.156113	7.96587e-11
RDW	11	5298439	A	A	0.017	-1.05263	0.166449	7.14893e-10
RDWPC	11	5298439	A	A	0.018	1.10136	0.157077	1.5565e-11
MCH	11	5305354	C	T	0.176	-0.330644	0.0539265	1.96931e-09
MCH	11	5310409	T	A	0.183	-0.32155	0.0530345	2.92191e-09
MCH	11	5326434	A	G	0.191	-0.311687	0.052191	4.89161e-09
MCH	11	5326635	C	G	0.018	-1.27389	0.159637	1.81941e-14
MCV	11	5326635	C	G	0.018	-1.20033	0.159669	3.65186e-13
RBC	11	5326635	C	G	0.018	1.05805	0.158571	1.55966e-10
RDW	11	5326635	C	G	0.017	-1.03588	0.166695	1.3304e-09
RDWPC	11	5326635	C	G	0.018	1.04339	0.159765	2.81265e-10
MCH	11	5330277	A	G	0.022	-1.11415	0.139677	1.53831e-14
MCV	11	5330277	A	G	0.022	-1.10169	0.139292	2.52712e-14
RBC	11	5330277	A	G	0.022	0.952115	0.139088	2.77863e-11
RDW	11	5330277	A	G	0.022	-1.35429	0.144259	7.81652e-19
RDW	11	5376256	T	G	0.052	-0.610233	0.0956393	5.5516e-10
RDW	11	5381606	G	C	0.052	-0.610233	0.0956393	5.5516e-10
MCH	11	5404630	A	G	0.021	-0.95924	0.150138	4.47905e-10
MCV	11	5404630	A	G	0.021	-0.915899	0.149989	2.26956e-09
RDW	11	5417300	A	G	0.035	-0.739439	0.116381	6.49223e-10
MCH	11	5421649	A	C	0.022	-1.02822	0.140846	2.52654e-12
MCV	11	5421649	A	C	0.022	-1.10401	0.139877	5.27189e-14
RDW	11	5421649	A	C	0.023	-1.2311	0.140022	1.21211e-16
MCH	11	5437047	A	A	0.018	-1.26331	0.159386	2.62354e-14
MCV	11	5437047	A	A	0.018	-1.20008	0.159309	3.30993e-13
RBC	11	5437047	A	A	0.018	0.998881	0.15885	1.34413e-09
RDW	11	5437047	A	A	0.017	-1.10158	0.165833	1.06104e-10
HCT	11	5462876	G	A	0.009	-1.76927	0.238454	7.86969e-13
HGB	11	5462876	G	A	0.009	-1.95704	0.240427	5.23816e-15
MCH	11	5462876	G	A	0.009	-2.63165	0.243758	6.10088e-24
MCV	11	5462876	G	A	0.009	-2.59246	0.24364	1.99804e-23
RBC	11	5462876	G	A	0.009	1.99084	0.240646	5.00756e-15
RDW	11	5462876	G	A	0.009	-2.34881	0.247114	2.41877e-19
RDWPC	11	5462876	G	A	0.009	2.21039	0.241377	4.69903e-18
MCH	11	5505832	T	C	0.02	-0.976377	0.151428	3.57161e-10
MCV	11	5505832	T	C	0.02	-0.924958	0.151173	2.25247e-09
RDWPC	11	5505832	T	C	0.02	0.920607	0.151069	3.07446e-09
MCH	11	5520431	A	G	0.017	-1.15372	0.159152	2.49922e-12
MCV	11	5520431	A	G	0.017	-1.23155	0.15822	7.58248e-14
RBC	11	5520431	A	G	0.017	1.10331	0.157005	9.57616e-12
RDW	11	5520431	A	G	0.019	-1.41525	0.157063	1.48555e-17
HGB	11	5717168	C	G	0.01	-1.24752	0.205556	2.87724e-09
MCH	11	5717168	C	G	0.01	-1.82929	0.205147	2.10319e-17
MCV	11	5717168	C	G	0.01	-1.77567	0.204883	1.5903e-16
RBC	11	5717168	C	G	0.01	1.50139	0.204052	1.21319e-12
RDW	11	5717168	C	G	0.011	-1.86996	0.20401	6.45213e-18
RDWPC	11	5717168	C	G	0.01	1.46072	0.205753	5.72846e-12
MCH	11	5751063	C	T	0.037	-0.732082	0.112629	2.90406e-10
MCH	11	5839977	G	A	0.02	-1.08381	0.15049	3.13274e-12
MCV	11	5839977	G	A	0.02	-1.10696	0.149857	1.00294e-12
RBC	11	5839977	G	A	0.019	0.976943	0.149942	2.52906e-10
RDW	11	5839977	G	A	0.02	-1.16607	0.153724	3.27485e-13
HGB	11	5878010	G	A	0.014	-1.22391	0.186326	1.90108e-10
MCH	11	5878010	G	A	0.014	-1.70637	0.188091	6.42541e-18
MCV	11	5878010	G	A	0.014	-1.59059	0.188667	6.42677e-16
RBC	11	5878010	G	A	0.013	1.30567	0.188248	3.44767e-11
RDW	11	5878010	G	A	0.013	-1.5597	0.203234	1.3476e-13
RDWPC	11	5878010	G	A	0.014	1.33281	0.187206	1.02703e-11
MCH	11	5912243	A	T	0.016	-1.02182	0.168961	3.81858e-09
MCV	11	5912243	A	T	0.016	-1.05975	0.168287	1.00563e-09
RDW	11	5912243	A	T	0.017	-1.17314	0.169519	2.64699e-11
HCT	11	5917989	C	G	0.013	-1.18996	0.19247	2.05303e-09
HGB	11	5917989	C	G	0.013	-1.42073	0.192598	1.3924e-12
MCH	11	5917989	C	G	0.013	-1.96082	0.195462	3.77843e-21
MCV	11	5917989	C	G	0.013	-1.80696	0.196621	2.24245e-18
RBC	11	5917989	C	G	0.013	1.48859	0.195886	4.08966e-13
RDW	11	5917989	C	G	0.011	-1.88008	0.216118	9.85635e-17
RDWPC	11	5917989	C	G	0.013	1.52052	0.194086	1.10611e-13
MCH	11	5948005	C	T	0.004	-1.93521	0.315532	2.32617e-09
MCV	11	5948005	C	T	0.004	-1.89443	0.315389	4.90334e-09
RDW	11	5948005	C	T	0.005	-1.93953	0.315322	2.40232e-09
MCH	11	6012004	T	G	0.024	-1.14812	0.136868	8.81545e-16
MCV	11	6012004	T	G	0.024	-1.14809	0.136284	6.37952e-16
RBC	11	6012004	T	G	0.023	0.968819	0.137736	1.28758e-11
RDW	11	6012004	T	G	0.023	-1.11511	0.142823	5.43164e-14
MCV	11	6051881	T	C	0.005	-1.71958	0.28609	4.15997e-09
RDW	11	6051881	T	C	0.006	-1.94339	0.285391	4.01887e-11
MCH	11	6057770	T	C	0.017	-1.44582	0.164612	5.67124e-17
MCV	11	6057770	T	C	0.017	-1.3695	0.164718	1.54603e-15
RBC	11	6057770	T	C	0.017	1.15223	0.164952	2.15637e-11
RDW	11	6057770	T	C	0.016	-1.3008	0.176135	9.92433e-13
RDWPC	11	6057770	T	C	0.017	1.10856	0.164864	1.04002e-10
HGB	11	6140975	A	T	0.019	-0.989962	0.154455	6.24909e-10
MCH	11	6140975	A	T	0.019	-1.30698	0.156465	1.27616e-15
MCV	11	6140975	A	T	0.019	-1.25358	0.156618	1.30757e-14
RDW	11	6140975	A	T	0.018	-1.1484	0.167843	2.97272e-11
RDWPC	11	6140975	A	T	0.019	1.0634	0.155498	5.86668e-11
MCH	11	6170513	T	C	0.053	-0.62172	0.0941927	1.34036e-10
MCV	11	6170513	T	C	0.053	-0.61628	0.0938619	1.63824e-10
RDWPC	11	6170513	T	C	0.053	0.615792	0.0939232	1.8624e-10
MCH	11	6185346	C	T	0.053	-0.62172	0.0941927	1.34036e-10
MCV	11	6185346	C	T	0.053	-0.61628	0.0938619	1.63824e-10
RDWPC	11	6185346	C	T	0.053	0.615792	0.0939232	1.8624e-10
MCH	11	6185725	A	G	0.034	-0.813478	0.118223	3.11886e-11
MCV	11	6185725	A	G	0.034	-0.771354	0.118173	2.35959e-10
RDWPC	11	6185725	A	G	0.034	0.834637	0.117194	7.05328e-12
MCH	11	6192370	C	T	0.007	-1.73177	0.251746	2.94346e-11
MCV	11	6192370	C	T	0.007	-1.82641	0.250899	2.13789e-12
RBC	11	6192370	C	T	0.007	1.62013	0.247777	2.31562e-10
RDW	11	6192370	C	T	0.007	-2.02523	0.249796	9.23292e-15
HCT	11	6223409	G	A	0.009	-1.76927	0.238454	7.86969e-13
HGB	11	6223409	G	A	0.009	-1.95704	0.240427	5.23816e-15
MCH	11	6223409	G	A	0.009	-2.63165	0.243758	6.10088e-24
MCV	11	6223409	G	A	0.009	-2.59246	0.24364	1.99804e-23
RBC	11	6223409	G	A	0.009	1.99084	0.240646	5.00756e-15
RDW	11	6223409	G	A	0.009	-2.34881	0.247114	2.41877e-19
RDWPC	11	6223409	G	A	0.009	2.21039	0.241377	4.69903e-18
MCH	11	6260170	T	C	0.232	-0.310192	0.0497304	1.47937e-09
MCV	11	6260170	T	C	0.232	-0.329822	0.0494054	1.10591e-10
RDW	11	6260170	T	C	0.233	-0.319918	0.0510058	1.23319e-09
HGB	11	6283301	A	G	0.018	-0.997089	0.160252	1.56646e-09
MCH	11	6283301	A	G	0.018	-1.39064	0.161941	1.90931e-16
MCV	11	6283301	A	G	0.018	-1.30131	0.16214	1.05029e-14
RDW	11	6283301	A	G	0.017	-1.09897	0.172284	4.922e-10
RDWPC	11	6283301	A	G	0.018	1.20432	0.160494	6.68608e-13
HCT	11	6292923	T	C	0.009	-1.61971	0.232394	1.49807e-11
HGB	11	6292923	T	C	0.009	-1.81075	0.234127	9.07705e-14
MCH	11	6292923	T	C	0.009	-2.50518	0.237028	3.94708e-23
MCV	11	6292923	T	C	0.009	-2.44021	0.237195	3.5189e-22
RBC	11	6292923	T	C	0.009	1.90605	0.234013	1.21803e-14
RDW	11	6292923	T	C	0.009	-2.34881	0.247114	2.41877e-19
RDWPC	11	6292923	T	C	0.009	2.04287	0.23534	1.61545e-16
MCH	11	6361309	G	T	0.037	-0.768852	0.113192	3.86809e-11
MCV	11	6361309	G	T	0.037	-0.753766	0.112892	7.73469e-11
HCT	11	6370304	G	A	0.009	-1.76927	0.238454	7.86969e-13
HGB	11	6370304	G	A	0.009	-1.95704	0.240427	5.23816e-15
MCH	11	6370304	G	A	0.009	-2.63165	0.243758	6.10088e-24
MCV	11	6370304	G	A	0.009	-2.59246	0.24364	1.99804e-23
RBC	11	6370304	G	A	0.009	1.99084	0.240646	5.00756e-15
RDW	11	6370304	G	A	0.009	-2.34881	0.247114	2.41877e-19
RDWPC	11	6370304	G	A	0.009	2.21039	0.241377	4.69903e-18
MCH	11	6404452	T	C	0.04	-0.659642	0.109822	4.12557e-09
MCH	11	6560428	C	G	0.024	-0.82928	0.13676	3.2712e-09
RBC	11	6604700	A	G	0.04	0.644817	0.10523	2.72076e-09
MCH	11	6650530	C	G	0.024	-0.832441	0.138331	3.77472e-09
RDW	11	6650530	C	G	0.024	-0.861226	0.141896	2.97915e-09
MCH	11	6651249	C	G	0.024	-0.832441	0.138331	3.77472e-09
RDW	11	6651249	C	G	0.024	-0.861226	0.141896	2.97915e-09
HCT	11	6696027	C	A	0.014	-1.25801	0.18324	2.87334e-11
HGB	11	6696027	C	A	0.014	-1.31735	0.184293	4.78755e-12
MCH	11	6696027	C	A	0.014	-1.52691	0.187344	4.87325e-15
MCV	11	6696027	C	A	0.014	-1.55214	0.186538	1.36659e-15
RDW	11	6696027	C	A	0.015	-1.48587	0.187868	2.82777e-14
HCT	11	6813230	T	C	0.009	-1.76927	0.238454	7.86969e-13
HGB	11	6813230	T	C	0.009	-1.95704	0.240427	5.23816e-15
MCH	11	6813230	T	C	0.009	-2.63165	0.243758	6.10088e-24
MCV	11	6813230	T	C	0.009	-2.59246	0.24364	1.99804e-23
RBC	11	6813230	T	C	0.009	1.99084	0.240646	5.00756e-15
RDW	11	6813230	T	C	0.009	-2.34881	0.247114	2.41877e-19
RDWPC	11	6813230	T	C	0.009	2.21039	0.241377	4.69903e-18
HCT	11	6949248	G	C	0.013	-1.17474	0.178559	2.10041e-10
HGB	11	6949248	G	C	0.013	-1.26881	0.179695	9.79506e-12
MCH	11	6949248	G	C	0.013	-1.53569	0.182446	6.39069e-16
MCV	11	6949248	G	C	0.013	-1.5493	0.181594	2.74477e-16
RBC	11	6949248	G	C	0.013	1.12252	0.182166	2.024e-09
RDW	11	6949248	G	C	0.014	-1.39793	0.183205	1.78882e-13
RDWPC	11	6949248	G	C	0.013	1.27543	0.18232	1.30144e-11
HCT	11	6981648	T	C	0.013	-1.15142	0.187983	2.5637e-09
HGB	11	6981648	T	C	0.013	-1.2757	0.188858	5.26722e-11
MCH	11	6981648	T	C	0.013	-1.51719	0.189812	2.11908e-14
MCV	11	6981648	T	C	0.013	-1.45096	0.189455	2.16643e-13
RDW	11	6981648	T	C	0.013	-1.26005	0.193916	4.00219e-10
RDWPC	11	6981648	T	C	0.013	1.39005	0.189899	1.50245e-12
HCT	11	7092431	C	A	0.009	-1.76927	0.238454	7.86969e-13
HGB	11	7092431	C	A	0.009	-1.95704	0.240427	5.23816e-15
MCH	11	7092431	C	A	0.009	-2.63165	0.243758	6.10088e-24
MCV	11	7092431	C	A	0.009	-2.59246	0.24364	1.99804e-23
RBC	11	7092431	C	A	0.009	1.99084	0.240646	5.00756e-15
RDW	11	7092431	C	A	0.009	-2.34881	0.247114	2.41877e-19
RDWPC	11	7092431	C	A	0.009	2.21039	0.241377	4.69903e-18
HCT	11	7140766	T	C	0.012	-1.33742	0.201824	1.54492e-10
HGB	11	7140766	T	C	0.012	-1.42606	0.202942	1.31863e-11
MCH	11	7140766	T	C	0.012	-1.74013	0.206044	6.32553e-16
MCV	11	7140766	T	C	0.012	-1.83576	0.20475	1.14971e-17
RBC	11	7140766	T	C	0.012	1.29281	0.205128	1.23013e-09
RDW	11	7140766	T	C	0.012	-1.6471	0.2131	9.21752e-14
RDWPC	11	7140766	T	C	0.012	1.53439	0.204427	8.31145e-13
HCT	11	7179348	T	C	0.008	-1.73398	0.241189	4.18469e-12
HGB	11	7179348	T	C	0.008	-1.94203	0.242928	1.62663e-14
MCH	11	7179348	T	C	0.008	-2.49783	0.245723	1.80714e-21
MCV	11	7179348	T	C	0.008	-2.39055	0.245932	6.28465e-20
RBC	11	7179348	T	C	0.008	1.84315	0.243853	9.38278e-13
RDW	11	7179348	T	C	0.009	-2.20642	0.251892	7.60308e-17
RDWPC	11	7179348	T	C	0.008	2.12464	0.243321	2.18878e-16
HCT	11	7368326	G	C	0.008	-1.73398	0.241189	4.18469e-12
HGB	11	7368326	G	C	0.008	-1.94203	0.242928	1.62663e-14
MCH	11	7368326	G	C	0.008	-2.49783	0.245723	1.80714e-21
MCV	11	7368326	G	C	0.008	-2.39055	0.245932	6.28465e-20
RBC	11	7368326	G	C	0.008	1.84315	0.243853	9.38278e-13
RDW	11	7368326	G	C	0.009	-2.20642	0.251892	7.60308e-17
RDWPC	11	7368326	G	C	0.008	2.12464	0.243321	2.18878e-16
HCT	11	7427990	C	A	0.008	-1.73398	0.241189	4.18469e-12
HGB	11	7427990	C	A	0.008	-1.94203	0.242928	1.62663e-14
MCH	11	7427990	C	A	0.008	-2.49783	0.245723	1.80714e-21
MCV	11	7427990	C	A	0.008	-2.39055	0.245932	6.28465e-20
RBC	11	7427990	C	A	0.008	1.84315	0.243853	9.38278e-13
RDW	11	7427990	C	A	0.009	-2.20642	0.251892	7.60308e-17
RDWPC	11	7427990	C	A	0.008	2.12464	0.243321	2.18878e-16
HCT	11	7496264	T	C	0.008	-1.73398	0.241189	4.18469e-12
HGB	11	7496264	T	C	0.008	-1.94203	0.242928	1.62663e-14
MCH	11	7496264	T	C	0.008	-2.49783	0.245723	1.80714e-21
MCV	11	7496264	T	C	0.008	-2.39055	0.245932	6.28465e-20
RBC	11	7496264	T	C	0.008	1.84315	0.243853	9.38278e-13
RDW	11	7496264	T	C	0.009	-2.20642	0.251892	7.60308e-17
RDWPC	11	7496264	T	C	0.008	2.12464	0.243321	2.18878e-16
HCT	11	7715949	A	G	0.008	-1.73398	0.241189	4.18469e-12
HGB	11	7715949	A	G	0.008	-1.94203	0.242928	1.62663e-14
MCH	11	7715949	A	G	0.008	-2.49783	0.245723	1.80714e-21
MCV	11	7715949	A	G	0.008	-2.39055	0.245932	6.28465e-20
RBC	11	7715949	A	G	0.008	1.84315	0.243853	9.38278e-13
RDW	11	7715949	A	G	0.009	-2.20642	0.251892	7.60308e-17
RDWPC	11	7715949	A	G	0.008	2.12464	0.243321	2.18878e-16
HCT	11	7988746	G	A	0.011	-1.28061	0.211443	4.33951e-09
HGB	11	7988746	G	A	0.01	-1.39762	0.2124	1.83126e-10
MCH	11	7988746	G	A	0.01	-1.53382	0.215039	4.61843e-12
MCV	11	7988746	G	A	0.01	-1.43979	0.214566	6.93544e-11
RDW	11	7988746	G	A	0.01	-1.53729	0.228733	7.88077e-11
HCT	11	8066964	T	C	0.015	-1.09604	0.179024	3.78513e-09
HGB	11	8066964	T	C	0.015	-1.18167	0.180183	2.52362e-10
MCH	11	8066964	T	C	0.015	-1.35776	0.183591	9.65807e-13
MCV	11	8066964	T	C	0.015	-1.3586	0.182876	8.4257e-13
RDW	11	8066964	T	C	0.015	-1.28455	0.18876	4.47246e-11
RDWPC	11	8066964	T	C	0.015	1.17367	0.182398	5.67267e-10
HCT	11	8183727	A	G	0.011	-1.25406	0.206152	4.80959e-09
HGB	11	8183727	A	G	0.011	-1.31232	0.207522	9.79566e-10
MCH	11	8183727	A	G	0.011	-1.51261	0.20982	2.90264e-12
MCV	11	8183727	A	G	0.011	-1.48679	0.209007	5.83991e-12
RDW	11	8183727	A	G	0.011	-1.34402	0.21239	7.48232e-10
HCT	11	8246586	G	A	0.008	-1.65606	0.246139	9.34896e-11
HGB	11	8246586	G	A	0.008	-1.81553	0.248157	1.92112e-12
MCH	11	8246586	G	A	0.008	-2.20283	0.25173	9.42905e-17
MCV	11	8246586	G	A	0.008	-2.13154	0.251157	7.72052e-16
RDW	11	8246586	G	A	0.008	-1.96002	0.256616	2.62086e-13
RDWPC	11	8246586	G	A	0.008	1.87389	0.249611	1.52075e-12
HCT	11	8257597	T	C	0.008	-1.54808	0.240502	5.61307e-10
HGB	11	8257597	T	C	0.008	-1.67081	0.242696	3.12038e-11
MCH	11	8257597	T	C	0.008	-2.06812	0.246346	1.08259e-15
MCV	11	8257597	T	C	0.008	-2.04725	0.245405	1.89532e-15
RDW	11	8257597	T	C	0.009	-1.9186	0.250302	2.01016e-13
RDWPC	11	8257597	T	C	0.008	1.66697	0.244913	1.07238e-10
MCH	11	9098681	T	G	0.013	-1.25443	0.194305	3.36874e-10
MCV	11	9098681	T	G	0.013	-1.20827	0.193821	1.25352e-09
HCT	11	9267314	T	C	0.008	-1.54808	0.240502	5.61307e-10
HGB	11	9267314	T	C	0.008	-1.67081	0.242696	3.12038e-11
MCH	11	9267314	T	C	0.008	-2.06812	0.246346	1.08259e-15
MCV	11	9267314	T	C	0.008	-2.04725	0.245405	1.89532e-15
RDW	11	9267314	T	C	0.009	-1.9186	0.250302	2.01016e-13
RDWPC	11	9267314	T	C	0.008	1.66697	0.244913	1.07238e-10
HCT	11	11102466	G	C	0.008	-1.52705	0.251284	4.06833e-09
HGB	11	11102466	G	C	0.008	-1.61557	0.253362	6.62575e-10
MCH	11	11102466	G	C	0.008	-1.83768	0.25824	9.88454e-12
MCV	11	11102466	G	C	0.008	-1.84871	0.257293	6.80941e-12
RDW	11	11102466	G	C	0.008	-1.82226	0.262235	2.01663e-11
MPV	12	121779004	G	A	0.151	0.38948	0.0576222	4.88792e-11
PDW	12	121779004	G	A	0.149	0.386153	0.0593929	2.32622e-10
RBC	15	101904736	G	T	0.009	1.4358	0.229238	3.29204e-09
RBC	15	101913651	G	A	0.009	1.52058	0.233118	6.19014e-10
MCH	16	20653	A	G	0.01	-1.19132	0.194987	2.25252e-09
MCH	16	55649	C	G	0.01	-1.19132	0.194987	2.25252e-09
MCH	16	173004	A	A	0.012	-1.14122	0.174271	1.83306e-10
MCV	16	173004	A	A	0.012	-1.1161	0.173371	3.40568e-10
MCH	16	521731	A	G	0.017	-1.20941	0.155143	5.32779e-14
MCV	16	521731	A	G	0.017	-1.12976	0.15491	1.57272e-12
MCH	16	553732	A	G	0.015	-1.20157	0.167899	3.67391e-12
MCV	16	553732	A	G	0.015	-1.08064	0.167745	3.19685e-10

## Sheet: Pomak
trait	chromosome	position	allele1	allele0	allele_frequency	beta	standard_error	p_value
RDW	1	53734061	C	C	0.114	0.342175	0.0611045	3.40476e-08
WBC	2	81484692	T	C	0.004	1.72046	0.287433	4.14149e-09
WBC	2	81745516	A	G	0.004	1.72046	0.287433	4.14149e-09
WBC	2	81759339	A	G	0.004	1.72046	0.287433	4.14149e-09
WBC	2	81954850	T	C	0.004	1.72046	0.287433	4.14149e-09
WBC	2	82175919	G	C	0.004	1.72046	0.287433	4.14149e-09
WBC	2	82474946	G	A	0.004	1.72046	0.287433	4.14149e-09
WBC	2	82642204	C	T	0.005	1.45264	0.25655	2.51579e-08
WBC	2	82654697	G	C	0.004	1.72046	0.287433	4.14149e-09
WBC	2	82835859	C	A	0.004	1.72046	0.287433	4.14149e-09
WBC	2	83537814	A	G	0.004	1.72046	0.287433	4.14149e-09
WBC	2	83662388	C	A	0.004	1.72046	0.287433	4.14149e-09
WBC	2	83930989	T	C	0.004	1.72046	0.287433	4.14149e-09
WBC	2	84150305	G	C	0.004	1.72046	0.287433	4.14149e-09
WBC	2	84159599	T	C	0.004	1.72046	0.287433	4.14149e-09
WBC	2	84341726	C	C	0.004	1.72046	0.287433	4.14149e-09
WBC	2	84464745	T	G	0.004	1.72046	0.287433	4.14149e-09
WBC	2	84535416	C	C	0.004	1.72046	0.287433	4.14149e-09
RDW	3	48229737	C	T	0.001	-3.64342	0.605691	3.38111e-09
RDW	3	50209095	T	G	0.001	-3.64342	0.605691	3.38111e-09
LPCR	3	56814971	C	T	0.426	-0.224183	0.0367276	1.96231e-09
MPV	3	56814971	C	T	0.428	-0.236544	0.0369898	3.52082e-10
PDW	3	56814971	C	T	0.428	-0.230266	0.037488	1.59654e-09
LPCR	3	56815721	T	C	0.462	0.229293	0.0365073	7.03899e-10
MPV	3	56815721	T	C	0.461	0.24126	0.036855	1.43316e-10
PDW	3	56815721	T	C	0.461	0.227809	0.0373473	2.12204e-09
RDW	3	57175589	C	T	0.001	-3.64342	0.605691	3.38111e-09
RDW	3	58254638	G	T	0.001	-3.64342	0.605691	3.38111e-09
RDW	3	58610520	T	C	0.001	-3.64342	0.605691	3.38111e-09
RDW	3	60579056	C	T	0.001	-3.64342	0.605691	3.38111e-09
RDW	3	60586816	T	C	0.001	-3.64342	0.605691	3.38111e-09
RDW	3	61153204	A	G	0.001	-3.64342	0.605691	3.38111e-09
RDW	3	68029383	G	T	0.001	-3.64342	0.605691	3.38111e-09
RBC	3	80084519	G	A	0.002	2.67707	0.477148	3.22011e-08
RDW	3	81260624	T	C	0.001	-3.64342	0.605691	3.38111e-09
RDW	3	86943493	C	T	0.001	-3.64342	0.605691	3.38111e-09
RDW	3	102976977	A	C	0.001	-3.64342	0.605691	3.38111e-09
RDW	3	104916228	C	A	0.001	-3.64342	0.605691	3.38111e-09
RDW	3	110122037	A	G	0.001	-3.64342	0.605691	3.38111e-09
RDW	3	159105385	A	G	0.001	-3.64342	0.605691	3.38111e-09
RDW	3	164315148	G	A	0.001	-3.64342	0.605691	3.38111e-09
RDW	3	166445343	C	T	0.001	-3.64342	0.605691	3.38111e-09
RDW	3	168059276	C	T	0.001	-3.64342	0.605691	3.38111e-09
RDW	3	173684495	T	T	0.001	-3.64342	0.605691	3.38111e-09
RDW	3	177110358	G	A	0.001	-3.64342	0.605691	3.38111e-09
RDW	5	159564997	T	T	0.462	0.273757	0.0494616	4.86493e-08
PDW	6	17437789	A	A	0.001	2.86299	0.505853	2.63401e-08
PDW	6	17437796	G	G	0.001	2.86299	0.505853	2.63401e-08
RDW	6	90655430	G	T	0.001	-3.64342	0.605691	3.38111e-09
RDW	6	95208472	C	T	0.001	-3.64342	0.605691	3.38111e-09
RBC	6	118452136	A	G	0.001	3.04975	0.515581	6.04994e-09
RDW	6	120946942	T	C	0.001	-3.64342	0.605691	3.38111e-09
MCHC	7	4027021	A	T	0.002	-2.24548	0.382184	7.78497e-09
HGB	7	7156529	C	T	0.002	-2.37292	0.416652	2.02387e-08
MCHC	7	7156529	C	T	0.002	-2.3158	0.417409	4.65244e-08
RDW	7	38481276	A	C	0.001	-3.64342	0.605691	3.38111e-09
RDW	7	39206594	G	A	0.001	-3.64342	0.605691	3.38111e-09
HGB	7	46606083	A	A	0.001	-3.88837	0.693997	3.39648e-08
LPCR	7	106681526	A	C	0.41	0.202168	0.0357685	2.53148e-08
MPV	7	106681526	A	C	0.413	0.213199	0.0360656	6.04963e-09
LPCR	7	106681574	G	C	0.426	0.204799	0.0351754	9.85473e-09
MPV	7	106681574	G	C	0.429	0.216163	0.0354604	2.08375e-09
PDW	7	106681574	G	C	0.429	0.200928	0.0359439	3.60065e-08
LPCR	7	106684100	A	A	0.413	0.207557	0.0357967	1.12813e-08
MPV	7	106684100	A	A	0.415	0.217075	0.036096	3.39111e-09
PDW	7	106684100	A	A	0.415	0.206837	0.0365487	2.46769e-08
LPCR	7	106684166	C	G	0.412	0.205142	0.0359139	1.82188e-08
MPV	7	106684166	C	G	0.414	0.215228	0.0362101	5.05525e-09
LPCR	7	106684297	A	T	0.413	0.20157	0.0358752	3.04046e-08
MPV	7	106684297	A	T	0.415	0.210288	0.0361778	1.05683e-08
LPCR	7	106686382	A	C	0.412	0.204833	0.0357307	1.62785e-08
MPV	7	106686382	A	C	0.415	0.214993	0.0360252	4.43375e-09
LPCR	7	106690336	A	G	0.41	0.201616	0.0355803	2.35286e-08
MPV	7	106690336	A	G	0.412	0.210621	0.0358685	7.67873e-09
LPCR	7	106692475	G	G	0.409	0.201583	0.0360039	3.39823e-08
MPV	7	106692475	G	G	0.412	0.209781	0.0363189	1.30721e-08
MPV	7	106698017	C	G	0.426	0.201595	0.0360278	3.49879e-08
MPV	7	106698018	A	G	0.426	0.201595	0.0360278	3.49879e-08
LPCR	7	106698543	C	T	0.429	0.203709	0.0354759	1.53984e-08
MPV	7	106698543	C	T	0.432	0.213952	0.0357696	4.0733e-09
PDW	7	106698543	C	T	0.432	0.202278	0.0362346	3.75887e-08
LPCR	7	106700379	G	T	0.414	0.205021	0.0359294	1.88249e-08
MPV	7	106700379	G	T	0.417	0.214282	0.036229	5.98266e-09
LPCR	7	106702859	C	T	0.414	0.199715	0.0357866	3.74097e-08
MPV	7	106702859	C	T	0.417	0.2087	0.0360891	1.25182e-08
LPCR	7	106704363	A	G	0.413	0.20654	0.0357856	1.30842e-08
MPV	7	106704363	A	G	0.415	0.215458	0.0360884	4.35082e-09
PDW	7	106704363	A	G	0.416	0.203598	0.0365389	3.969e-08
LPCR	7	106704842	T	T	0.412	0.205777	0.0359018	1.63503e-08
MPV	7	106704842	T	T	0.414	0.216321	0.0361962	4.20314e-09
LPCR	7	106705984	A	G	0.41	0.199587	0.035742	3.6757e-08
MPV	7	106705984	A	G	0.413	0.209486	0.0360415	1.054e-08
LPCR	7	106707810	C	G	0.413	0.203142	0.0358051	2.25237e-08
MPV	7	106707810	C	G	0.415	0.212353	0.0361021	7.17677e-09
MPV	7	106709736	A	C	0.414	0.203858	0.0361071	2.65867e-08
LPCR	7	106711006	T	C	0.411	0.202807	0.035744	2.24843e-08
MPV	7	106711006	T	C	0.413	0.211996	0.036041	7.16387e-09
LPCR	7	106711781	T	A	0.411	0.199661	0.0358199	3.88368e-08
MPV	7	106711781	T	A	0.414	0.208534	0.0361191	1.32214e-08
LPCR	7	106712269	A	G	0.414	0.20745	0.035749	1.09994e-08
MPV	7	106712269	A	G	0.416	0.217088	0.0360456	3.23186e-09
PDW	7	106712269	A	G	0.416	0.204687	0.0365006	3.2698e-08
MPV	7	106712411	C	A	0.415	0.207873	0.0361666	1.52006e-08
LPCR	7	106715429	C	G	0.411	0.20103	0.0359179	3.42585e-08
MPV	7	106715429	C	G	0.414	0.209628	0.0361724	1.16909e-08
LPCR	7	106715497	A	G	0.411	0.202152	0.0359157	2.88126e-08
MPV	7	106715497	A	G	0.413	0.211152	0.0362129	9.53601e-09
LPCR	7	106715559	A	T	0.411	0.199959	0.0358078	3.66793e-08
MPV	7	106715559	A	T	0.413	0.209877	0.0361029	1.05059e-08
LPCR	7	106718770	T	C	0.411	0.198179	0.0356961	4.37074e-08
MPV	7	106718770	T	C	0.414	0.20727	0.0360076	1.44689e-08
LPCR	7	106721397	C	T	0.412	0.199395	0.0358498	4.13834e-08
MPV	7	106721397	C	T	0.414	0.20948	0.0361487	1.16602e-08
LPCR	7	106724153	G	A	0.412	0.205306	0.0358455	1.66997e-08
MPV	7	106724153	G	A	0.415	0.214612	0.036144	5.20803e-09
LPCR	7	106727158	C	A	0.424	0.2056	0.0354638	1.1414e-08
MPV	7	106727158	C	A	0.426	0.214807	0.0357562	3.4733e-09
PDW	7	106727158	C	A	0.426	0.200979	0.0362199	4.51763e-08
LPCR	7	106727190	A	G	0.421	0.203706	0.035387	1.42954e-08
MPV	7	106727190	A	G	0.423	0.213524	0.035701	4.04685e-09
PDW	7	106727190	A	G	0.423	0.203958	0.0361535	2.7239e-08
LPCR	7	106727342	C	C	0.427	0.203965	0.0352471	1.20185e-08
MPV	7	106727342	C	C	0.429	0.213691	0.0355372	3.40129e-09
PDW	7	106727342	C	C	0.429	0.201806	0.036004	3.32716e-08
LPCR	7	106730198	G	C	0.425	0.201401	0.0353027	1.89712e-08
MPV	7	106730198	G	C	0.427	0.211074	0.0355877	5.47428e-09
PDW	7	106730198	G	C	0.427	0.201161	0.0360492	3.82014e-08
LPCR	7	106731773	G	C	0.428	0.217439	0.0352925	1.40596e-09
MPV	7	106731773	G	C	0.43	0.227229	0.035577	3.77105e-10
PDW	7	106731773	G	C	0.43	0.215849	0.0360479	3.91834e-09
LPCR	7	106732176	C	T	0.426	0.20289	0.0355388	1.85482e-08
MPV	7	106732176	C	T	0.429	0.212673	0.035834	5.34485e-09
LPCR	7	106732314	T	C	0.427	0.204539	0.0352111	1.06079e-08
MPV	7	106732314	T	C	0.43	0.214435	0.0354956	2.88772e-09
LPCR	7	106732457	A	G	0.427	0.198264	0.0354595	3.52948e-08
MPV	7	106732457	A	G	0.429	0.208731	0.035755	9.18843e-09
LPCR	7	106733200	T	C	0.428	0.202997	0.0353766	1.57433e-08
MPV	7	106733200	T	C	0.43	0.212813	0.0356654	4.41933e-09
PDW	7	106733200	T	C	0.43	0.202952	0.0361248	3.10474e-08
LPCR	7	106733272	T	C	0.428	0.196845	0.0353626	4.03877e-08
MPV	7	106733272	T	C	0.43	0.207471	0.0356505	1.01518e-08
RBC	7	108641424	C	C	0.004	1.5729	0.283044	4.33444e-08
HGB	8	15141352	C	A	0.001	-2.82531	0.489844	2.57039e-08
RDW	9	85709292	A	C	0.002	-2.36397	0.394471	3.89255e-09
RDW	9	85967943	G	A	0.002	-2.36397	0.394471	3.89255e-09
RDW	9	86306598	C	G	0.002	-2.36397	0.394471	3.89255e-09
RDW	9	96719475	A	C	0.002	-2.36397	0.394471	3.89255e-09
RDW	9	96868742	A	G	0.002	-2.36397	0.394471	3.89255e-09
RDW	9	96958774	C	T	0.002	-2.36397	0.394471	3.89255e-09
RDW	9	97086431	A	C	0.002	-2.36397	0.394471	3.89255e-09
RDW	9	97289904	T	C	0.002	-2.36397	0.394471	3.89255e-09
RDW	9	97304495	C	C	0.002	-2.36397	0.394471	3.89255e-09
RDW	9	97494930	G	C	0.002	-2.36397	0.394471	3.89255e-09
RDW	9	97635938	C	T	0.002	-2.36397	0.394471	3.89255e-09
RDW	9	97694003	G	A	0.002	-2.36397	0.394471	3.89255e-09
RDW	9	97951678	T	C	0.002	-2.36397	0.394471	3.89255e-09
RDW	9	98248533	C	G	0.002	-2.36397	0.394471	3.89255e-09
RDW	9	100892323	T	C	0.002	-2.36397	0.394471	3.89255e-09
RDW	9	101096088	A	G	0.002	-2.36397	0.394471	3.89255e-09
RDW	9	101404065	A	G	0.002	-2.36397	0.394471	3.89255e-09
RDW	9	101709227	T	C	0.003	-2.1001	0.366022	1.63279e-08
RDW	9	101924769	A	G	0.002	-2.36397	0.394471	3.89255e-09
RDW	9	102174037	C	T	0.002	-2.36397	0.394471	3.89255e-09
RDW	9	102216094	C	T	0.002	-2.36397	0.394471	3.89255e-09
RDW	9	102423847	T	C	0.002	-2.36397	0.394471	3.89255e-09
RDW	9	102561755	G	T	0.002	-2.36397	0.394471	3.89255e-09
RDW	9	102562060	A	G	0.002	-2.36397	0.394471	3.89255e-09
RDW	9	102636296	C	T	0.002	-2.36397	0.394471	3.89255e-09
RDW	9	102937004	A	G	0.002	-2.36397	0.394471	3.89255e-09
RDW	9	103166715	T	G	0.002	-2.36397	0.394471	3.89255e-09
RDW	9	103457924	T	C	0.002	-2.36397	0.394471	3.89255e-09
RDW	9	103469106	G	T	0.002	-2.36397	0.394471	3.89255e-09
RDW	9	103479069	C	A	0.002	-2.36397	0.394471	3.89255e-09
RDW	9	103682658	C	T	0.002	-2.36397	0.394471	3.89255e-09
RDW	9	103689639	G	A	0.003	-2.07678	0.36558	2.23199e-08
RDW	9	103697765	T	G	0.003	-2.07678	0.36558	2.23199e-08
RDW	9	103776239	A	G	0.002	-2.36397	0.394471	3.89255e-09
RDW	9	103832805	G	A	0.002	-2.36397	0.394471	3.89255e-09
RDW	9	103884030	G	A	0.002	-2.36397	0.394471	3.89255e-09
RDW	9	103929450	G	A	0.002	-2.36397	0.394471	3.89255e-09
RDW	9	103938082	C	G	0.002	-2.36397	0.394471	3.89255e-09
RDW	9	103944315	T	C	0.002	-2.36397	0.394471	3.89255e-09
RDW	9	103979368	G	A	0.002	-2.36397	0.394471	3.89255e-09
RDW	9	104080610	A	G	0.002	-2.36397	0.394471	3.89255e-09
RDW	9	104189862	A	G	0.002	-2.36397	0.394471	3.89255e-09
RDW	9	104219362	T	C	0.002	-2.36397	0.394471	3.89255e-09
RDW	9	104223472	T	C	0.002	-2.36397	0.394471	3.89255e-09
RDW	9	104786394	T	C	0.002	-2.36397	0.394471	3.89255e-09
RDW	9	104872903	T	C	0.003	-2.14272	0.365326	7.9667e-09
RDW	9	105164953	T	A	0.002	-2.36397	0.394471	3.89255e-09
HGB	9	105192898	G	A	0.003	-2.03592	0.362934	4.13189e-08
RDW	9	105192898	G	A	0.003	-2.09479	0.36573	1.71601e-08
RDW	9	105477274	C	C	0.002	-2.36397	0.394471	3.89255e-09
RDW	9	105670420	G	A	0.002	-2.36397	0.394471	3.89255e-09
RDW	9	105725513	T	G	0.002	-2.36397	0.394471	3.89255e-09
RDW	9	105756160	G	A	0.002	-2.36397	0.394471	3.89255e-09
RDW	9	105801547	A	T	0.002	-2.36397	0.394471	3.89255e-09
RDW	9	106070662	T	C	0.002	-2.36397	0.394471	3.89255e-09
HGB	9	106600661	T	C	0.003	-2.17415	0.367465	7.69297e-09
MCH	9	106600661	T	C	0.003	-2.28756	0.379474	3.24239e-09
MCV	9	106600661	T	C	0.003	-2.30792	0.377543	1.96361e-09
RDW	9	106600661	T	C	0.003	-2.47043	0.374423	1.00756e-10
HGB	9	106627773	A	G	0.003	-2.17415	0.367465	7.69297e-09
MCH	9	106627773	A	G	0.003	-2.28756	0.379474	3.24239e-09
MCV	9	106627773	A	G	0.003	-2.30792	0.377543	1.96361e-09
RDW	9	106627773	A	G	0.003	-2.47043	0.374423	1.00756e-10
HGB	9	106919659	T	C	0.003	-2.17415	0.367465	7.69297e-09
MCH	9	106919659	T	C	0.003	-2.28756	0.379474	3.24239e-09
MCV	9	106919659	T	C	0.003	-2.30792	0.377543	1.96361e-09
RDW	9	106919659	T	C	0.003	-2.47043	0.374423	1.00756e-10
HGB	9	107055795	T	C	0.002	-2.28245	0.388434	8.85826e-09
RDW	9	107055795	T	C	0.002	-2.22404	0.385152	1.30622e-08
HGB	9	107190792	C	T	0.003	-2.17415	0.367465	7.69297e-09
MCH	9	107190792	C	T	0.003	-2.28756	0.379474	3.24239e-09
MCV	9	107190792	C	T	0.003	-2.30792	0.377543	1.96361e-09
RDW	9	107190792	C	T	0.003	-2.47043	0.374423	1.00756e-10
HGB	9	107196770	C	G	0.003	-2.17415	0.367465	7.69297e-09
MCH	9	107196770	C	G	0.003	-2.28756	0.379474	3.24239e-09
MCV	9	107196770	C	G	0.003	-2.30792	0.377543	1.96361e-09
RDW	9	107196770	C	G	0.003	-2.47043	0.374423	1.00756e-10
RDW	9	107250353	A	G	0.004	-1.75631	0.291647	3.1996e-09
MCH	9	107332803	G	C	0.003	-1.99463	0.3549	3.2035e-08
MCV	9	107332803	G	C	0.003	-2.08627	0.352741	6.19543e-09
RDW	9	107332803	G	C	0.003	-2.26108	0.349788	2.30105e-10
RDW	9	107534899	A	G	0.003	-1.92056	0.33042	1.05206e-08
MCH	9	107571052	G	T	0.003	-1.99463	0.3549	3.2035e-08
MCV	9	107571052	G	T	0.003	-2.08627	0.352741	6.19543e-09
RDW	9	107571052	G	T	0.003	-2.26108	0.349788	2.30105e-10
RDW	9	108623836	A	G	0.003	-2.04695	0.318836	3.06468e-10
RDW	9	108684043	A	G	0.004	-1.66328	0.289013	1.48259e-08
RDW	9	108721079	T	C	0.004	-1.66328	0.289013	1.48259e-08
RDW	9	108874610	C	G	0.004	-1.66328	0.289013	1.48259e-08
RDW	9	108880384	T	C	0.003	-2.04695	0.318836	3.06468e-10
RDW	9	108880859	A	G	0.004	-1.66328	0.289013	1.48259e-08
RDW	9	108898416	T	C	0.004	-1.66328	0.289013	1.48259e-08
RDW	9	108934925	T	A	0.004	-1.66328	0.289013	1.48259e-08
RDW	9	108970510	C	T	0.004	-1.66328	0.289013	1.48259e-08
RDW	9	109419994	A	G	0.003	-2.04695	0.318836	3.06468e-10
RDW	9	109533768	C	T	0.003	-2.04695	0.318836	3.06468e-10
RDW	9	109549645	G	T	0.003	-2.04695	0.318836	3.06468e-10
RDW	9	109592925	T	G	0.003	-2.04695	0.318836	3.06468e-10
RDW	9	109723269	A	C	0.003	-2.04695	0.318836	3.06468e-10
RDW	9	109725304	A	T	0.003	-2.04695	0.318836	3.06468e-10
RDW	9	109874774	G	A	0.003	-2.04695	0.318836	3.06468e-10
RDW	9	110040663	A	A	0.01	-1.03625	0.182153	2.29219e-08
RDW	9	110077259	G	A	0.003	-2.04695	0.318836	3.06468e-10
RDW	9	110120344	T	A	0.003	-2.04695	0.318836	3.06468e-10
RDW	9	110234106	C	T	0.003	-2.04695	0.318836	3.06468e-10
RDW	9	110423173	A	A	0.004	-1.89347	0.303103	8.62556e-10
RDW	9	110453573	G	A	0.004	-1.89451	0.303073	8.4226e-10
RDW	9	110495617	T	C	0.003	-2.04695	0.318836	3.06468e-10
MCH	9	110885694	G	C	0.002	-2.25867	0.400134	2.9084e-08
MCV	9	110885694	G	C	0.002	-2.3023	0.397313	1.29254e-08
RDW	9	110885694	G	C	0.002	-2.63629	0.390611	3.92066e-11
RDW	9	111071648	A	G	0.004	-1.64222	0.288123	2.08412e-08
MCV	9	111195189	A	T	0.005	-1.44336	0.255808	3.27318e-08
RDW	9	111195189	A	T	0.005	-1.48643	0.252238	7.16555e-09
RDW	9	111199635	A	C	0.004	-1.82633	0.301656	2.87869e-09
MCH	9	111255116	A	G	0.002	-2.25867	0.400134	2.9084e-08
MCV	9	111255116	A	G	0.002	-2.3023	0.397313	1.29254e-08
RDW	9	111255116	A	G	0.002	-2.63629	0.390611	3.92066e-11
MCH	9	111297888	G	A	0.002	-2.25867	0.400134	2.9084e-08
MCV	9	111297888	G	A	0.002	-2.3023	0.397313	1.29254e-08
RDW	9	111297888	G	A	0.002	-2.63629	0.390611	3.92066e-11
RDW	9	111362114	G	A	0.004	-1.93586	0.317534	2.31226e-09
MCH	9	111369858	G	A	0.002	-2.25867	0.400134	2.9084e-08
MCV	9	111369858	G	A	0.002	-2.3023	0.397313	1.29254e-08
RDW	9	111369858	G	A	0.002	-2.63629	0.390611	3.92066e-11
RDW	9	111383838	T	C	0.004	-1.93586	0.317534	2.31226e-09
MCH	9	111775585	G	A	0.002	-2.25867	0.400134	2.9084e-08
MCV	9	111775585	G	A	0.002	-2.3023	0.397313	1.29254e-08
RDW	9	111775585	G	A	0.002	-2.63629	0.390611	3.92066e-11
MCH	9	111881162	G	A	0.002	-2.25867	0.400134	2.9084e-08
MCV	9	111881162	G	A	0.002	-2.3023	0.397313	1.29254e-08
RDW	9	111881162	G	A	0.002	-2.63629	0.390611	3.92066e-11
MCH	9	112005782	C	T	0.002	-2.25867	0.400134	2.9084e-08
MCV	9	112005782	C	T	0.002	-2.3023	0.397313	1.29254e-08
RDW	9	112005782	C	T	0.002	-2.63629	0.390611	3.92066e-11
MCH	9	112103327	T	C	0.002	-2.25867	0.400134	2.9084e-08
MCV	9	112103327	T	C	0.002	-2.3023	0.397313	1.29254e-08
RDW	9	112103327	T	C	0.002	-2.63629	0.390611	3.92066e-11
MCH	9	112122739	G	A	0.002	-2.25867	0.400134	2.9084e-08
MCV	9	112122739	G	A	0.002	-2.3023	0.397313	1.29254e-08
RDW	9	112122739	G	A	0.002	-2.63629	0.390611	3.92066e-11
MCH	9	112317999	T	C	0.002	-2.25867	0.400134	2.9084e-08
MCV	9	112317999	T	C	0.002	-2.3023	0.397313	1.29254e-08
RDW	9	112317999	T	C	0.002	-2.63629	0.390611	3.92066e-11
MCH	9	112319793	A	G	0.002	-2.25867	0.400134	2.9084e-08
MCV	9	112319793	A	G	0.002	-2.3023	0.397313	1.29254e-08
RDW	9	112319793	A	G	0.002	-2.63629	0.390611	3.92066e-11
MCH	9	138197255	A	G	0.005	-1.56978	0.27507	1.94465e-08
MCH	11	614978	A	C	0.003	-1.93623	0.346788	3.85848e-08
MCV	11	614978	A	C	0.003	-1.9414	0.344733	2.97351e-08
MCH	11	628132	A	G	0.003	-1.93623	0.346788	3.85848e-08
MCV	11	628132	A	G	0.003	-1.9414	0.344733	2.97351e-08
MCH	11	717882	A	G	0.003	-1.93623	0.346788	3.85848e-08
MCV	11	717882	A	G	0.003	-1.9414	0.344733	2.97351e-08
MCH	11	717887	C	T	0.003	-1.93623	0.346788	3.85848e-08
MCV	11	717887	C	T	0.003	-1.9414	0.344733	2.97351e-08
MCH	11	803528	A	C	0.003	-1.93623	0.346788	3.85848e-08
MCV	11	803528	A	C	0.003	-1.9414	0.344733	2.97351e-08
MCV	11	835749	G	A	0.003	-2.11447	0.368155	1.62821e-08
MCV	11	835750	G	C	0.003	-2.11447	0.368155	1.62821e-08
MCV	11	835751	G	C	0.003	-2.11447	0.368155	1.62821e-08
MCH	11	885794	T	C	0.003	-1.93623	0.346788	3.85848e-08
MCV	11	885794	T	C	0.003	-1.9414	0.344733	2.97351e-08
MCH	11	886592	A	G	0.003	-1.93623	0.346788	3.85848e-08
MCV	11	886592	A	G	0.003	-1.9414	0.344733	2.97351e-08
MCH	11	981209	C	T	0.003	-1.93623	0.346788	3.85848e-08
MCV	11	981209	C	T	0.003	-1.9414	0.344733	2.97351e-08
MCH	11	1027809	T	C	0.003	-1.93623	0.346788	3.85848e-08
MCV	11	1027809	T	C	0.003	-1.9414	0.344733	2.97351e-08
MCH	11	1056117	T	G	0.003	-1.93623	0.346788	3.85848e-08
MCV	11	1056117	T	G	0.003	-1.9414	0.344733	2.97351e-08
MCH	11	2091764	G	A	0.002	-2.61793	0.441883	5.64635e-09
MCV	11	2091764	G	A	0.002	-2.73734	0.439493	9.79524e-10
RDW	11	2091764	G	A	0.002	-3.05773	0.437265	8.15983e-12
RDW	11	2585391	T	C	0.089	-0.44082	0.0676039	2.80806e-10
MCHC	11	2594469	T	C	0.053	0.499454	0.0859802	1.1795e-08
MCV	11	2594469	T	C	0.052	-0.523756	0.0868252	4.59291e-09
RDW	11	2594469	T	C	0.053	-0.62803	0.085603	1.9196e-12
MCV	11	2724589	T	C	0.054	-0.520962	0.0855446	3.50184e-09
RDW	11	2724589	T	C	0.054	-0.618323	0.0844041	1.92205e-12
HGB	11	2745732	A	G	0.006	-1.42302	0.237857	4.3905e-09
HGB	11	2776414	A	G	0.006	-1.42302	0.237857	4.3905e-09
MCV	11	2782300	G	A	0.052	-0.512901	0.087616	1.20031e-08
RDW	11	2782300	G	A	0.052	-0.618655	0.0864802	5.46157e-12
RDW	11	2787294	A	G	0.064	-0.478921	0.0781729	2.80282e-09
RDW	11	2788584	C	C	0.165	-0.278572	0.0500574	4.79053e-08
MCV	11	2877348	T	C	0.005	-1.67911	0.277474	2.69106e-09
RDW	11	2877348	T	C	0.005	-1.64105	0.275005	4.60729e-09
MCHC	11	2895591	A	T	0.052	0.505472	0.0875777	1.48452e-08
MCV	11	2895591	A	T	0.051	-0.556377	0.0883858	9.56183e-10
RDW	11	2895591	A	T	0.052	-0.651825	0.0873449	6.20498e-13
RDW	11	2912132	G	C	0.066	-0.503901	0.0777529	3.01521e-10
RDW	11	2932285	A	G	0.005	-1.49876	0.261438	1.70094e-08
MCHC	11	2967912	G	A	0.052	0.505726	0.0871633	1.25814e-08
MCV	11	2967912	G	A	0.052	-0.528541	0.0881481	4.76996e-09
RDW	11	2967912	G	A	0.052	-0.64047	0.0869838	1.03472e-12
MCHC	11	2992368	C	C	0.052	0.49876	0.0866053	1.53514e-08
MCV	11	2992368	C	C	0.052	-0.517323	0.0875482	8.04741e-09
RDW	11	2992368	C	C	0.052	-0.621887	0.0864192	3.41182e-12
MCHC	11	2994471	C	G	0.05	0.513357	0.088676	1.30339e-08
MCV	11	2994471	C	G	0.05	-0.57814	0.0894195	3.33672e-10
RDW	11	2994471	C	G	0.05	-0.661954	0.0884244	5.28315e-13
RDW	11	3014571	A	G	0.005	-1.49876	0.261438	1.70094e-08
MCHC	11	3038130	A	C	0.051	0.50552	0.0880621	1.70398e-08
MCV	11	3038130	A	C	0.05	-0.544546	0.0889328	2.43662e-09
RDW	11	3038130	A	C	0.051	-0.643521	0.0878687	1.50019e-12
MCHC	11	3067381	G	A	0.049	0.511938	0.0886265	1.42844e-08
MCV	11	3067381	G	A	0.049	-0.584909	0.0893319	2.10357e-10
RDW	11	3067381	G	A	0.049	-0.703066	0.0881534	1.82029e-14
MCV	11	3093057	A	G	0.059	-0.50447	0.0819484	1.9325e-09
RDW	11	3093057	A	G	0.059	-0.583993	0.0811721	3.03226e-12
MCHC	11	3154596	A	G	0.041	0.657455	0.0940643	1.34488e-11
MCV	11	3154596	A	G	0.041	-0.702267	0.0950236	1.11622e-12
RDW	11	3154596	A	G	0.041	-0.865559	0.0932613	1.51051e-18
RDW	11	3164261	T	C	0.086	-0.47584	0.0669698	7.00876e-12
MCHC	11	3189735	A	G	0.051	0.541546	0.0832152	2.89131e-10
RDW	11	3189735	A	G	0.051	-0.643217	0.0828872	1.05476e-13
MCHC	11	3210227	G	A	0.057	0.463126	0.0794964	1.58081e-08
MCV	11	3210227	G	A	0.057	-0.467602	0.0804209	1.55758e-08
RDW	11	3210227	G	A	0.056	-0.611721	0.0792595	1.22896e-13
RDW	11	3226550	A	G	0.072	-0.424357	0.0732369	1.66243e-08
RDW	11	3227493	T	C	0.072	-0.420776	0.0724547	1.52016e-08
HGB	11	3245944	A	C	0.004	-1.79739	0.307863	1.05123e-08
MCH	11	3245944	A	C	0.004	-1.81918	0.312258	1.03869e-08
MCV	11	3245944	A	C	0.004	-2.05473	0.309222	8.11276e-11
RBC	11	3245944	A	C	0.004	1.75651	0.312186	3.48316e-08
RDW	11	3245944	A	C	0.004	-1.98395	0.307285	2.57715e-10
MCHC	11	3353486	A	G	0.041	0.652629	0.0925433	1.10376e-11
MCV	11	3353486	A	G	0.041	-0.706157	0.0936772	3.16416e-13
RDW	11	3353486	A	G	0.041	-0.852498	0.0921481	1.13362e-18
MCHC	11	3402474	A	T	0.033	0.889678	0.104435	5.61678e-16
MCV	11	3402474	A	T	0.033	-0.966306	0.105822	2.78616e-18
RDW	11	3402474	A	T	0.033	-1.1522	0.104039	2.67947e-25
MCV	11	3438676	A	G	0.004	-1.82151	0.289558	7.07074e-10
RDW	11	3438676	A	G	0.004	-1.74876	0.288629	2.69317e-09
MCHC	11	3441214	T	C	0.043	0.619226	0.0900825	2.69341e-11
MCV	11	3441214	T	C	0.043	-0.643059	0.0913994	7.44792e-12
RDW	11	3441214	T	C	0.043	-0.786737	0.0900693	4.94806e-17
MCV	11	3466712	T	C	0.005	-1.58404	0.278699	2.24037e-08
RDW	11	3466712	T	C	0.005	-1.53678	0.277585	4.9499e-08
MCV	11	3476424	G	A	0.231	-0.281656	0.0450641	1.09284e-09
MCHC	11	3490396	C	T	0.032	0.909691	0.10511	2.02286e-16
MCV	11	3490396	C	T	0.032	-1.00578	0.106491	1.94299e-19
RDW	11	3490396	C	T	0.032	-1.19317	0.104603	1.26201e-26
RDW	11	3494816	G	A	0.107	-0.356258	0.0608069	1.00662e-08
MCV	11	3523984	A	C	0.004	-1.82151	0.289558	7.07074e-10
RDW	11	3523984	A	C	0.004	-1.74876	0.288629	2.69317e-09
RDW	11	3580818	G	T	0.123	-0.324111	0.0561985	1.57931e-08
RDW	11	3580972	T	C	0.123	-0.330305	0.0562528	9.22915e-09
RDW	11	3580990	G	C	0.122	-0.335361	0.05662	6.72691e-09
MCV	11	3595174	G	A	0.069	-0.438076	0.0721724	3.06877e-09
RDW	11	3595174	G	A	0.069	-0.486442	0.0711428	3.91954e-11
RDW	11	3595219	T	A	0.098	-0.366849	0.0612399	5.14863e-09
RDW	11	3595861	A	G	0.097	-0.365184	0.0614592	6.8975e-09
RDW	11	3596147	A	G	0.097	-0.370847	0.0617567	4.91107e-09
RDW	11	3597526	G	A	0.097	-0.365184	0.0614592	6.8975e-09
RDW	11	3597832	A	G	0.093	-0.367956	0.0630155	1.19811e-08
RDW	11	3598732	T	C	0.093	-0.375352	0.0620874	4.03206e-09
RDW	11	3599065	C	A	0.097	-0.372479	0.061592	3.77716e-09
MCHC	11	3610297	T	C	0.032	0.902049	0.105193	3.83908e-16
MCV	11	3610297	T	C	0.032	-1.0065	0.106495	1.85639e-19
RDW	11	3610297	T	C	0.032	-1.19061	0.104518	1.60466e-26
MCV	11	3628086	T	C	0.111	-0.390005	0.058717	1.02662e-10
RDW	11	3628086	T	C	0.111	-0.458248	0.0578035	1.77615e-14
MCH	11	3656213	A	C	0.033	-0.611219	0.108486	2.8428e-08
MCHC	11	3656213	A	C	0.033	0.9184	0.104188	5.72125e-17
MCV	11	3656213	A	C	0.033	-1.02238	0.105475	2.39857e-20
RDW	11	3656213	A	C	0.033	-1.22341	0.103339	2.27885e-28
MCH	11	3695217	C	T	0.034	-0.602053	0.106612	2.65926e-08
MCHC	11	3695217	C	T	0.034	0.910255	0.102369	3.1428e-17
MCV	11	3695217	C	T	0.034	-1.0052	0.103646	2.40478e-20
RDW	11	3695217	C	T	0.034	-1.19511	0.1016	5.03101e-28
MCH	11	3731320	C	T	0.036	-0.603777	0.102849	7.89621e-09
MCHC	11	3731320	C	T	0.036	0.940042	0.0985145	1.61218e-19
MCV	11	3731320	C	T	0.036	-1.02527	0.0996589	2.13835e-22
RDW	11	3731320	C	T	0.036	-1.2126	0.09771	1.72957e-30
RBC	11	3750840	T	T	0.003	1.86819	0.329692	2.40059e-08
MCH	11	3773997	C	T	0.036	-0.603777	0.102849	7.89621e-09
MCHC	11	3773997	C	T	0.036	0.940042	0.0985145	1.61218e-19
MCV	11	3773997	C	T	0.036	-1.02527	0.0996589	2.13835e-22
RDW	11	3773997	C	T	0.036	-1.2126	0.09771	1.72957e-30
MCHC	11	3816135	C	T	0.063	0.604222	0.076041	2.31832e-14
MCV	11	3816135	C	T	0.063	-0.542026	0.0778415	1.00825e-11
RDW	11	3816135	C	T	0.063	-0.659547	0.0767424	1.05399e-16
HGB	11	3831537	C	G	0.004	-1.93264	0.307613	7.75892e-10
MCH	11	3831537	C	G	0.004	-1.98284	0.312449	4.77073e-10
MCV	11	3831537	C	G	0.004	-2.15401	0.309604	1.05814e-11
RDW	11	3831537	C	G	0.004	-2.27832	0.305614	3.75715e-13
RDW	11	3841303	C	G	0.126	-0.334555	0.0547025	2.14146e-09
MCH	11	3854249	A	G	0.038	-0.609994	0.100383	2.38981e-09
MCHC	11	3854249	A	G	0.038	0.953173	0.0959191	7.00432e-21
MCV	11	3854249	A	G	0.038	-1.04004	0.0970719	5.08794e-24
RDW	11	3854249	A	G	0.038	-1.22749	0.0949948	1.52491e-32
MCHC	11	3863515	T	C	0.158	0.29508	0.0508523	1.26068e-08
MCHC	11	3866721	G	C	0.159	0.285881	0.0505397	2.84068e-08
MCHC	11	3870150	G	T	0.159	0.288496	0.0503953	1.9697e-08
MCHC	11	3877115	C	C	0.159	0.28764	0.0503598	2.09207e-08
MCHC	11	3879685	T	C	0.151	0.293093	0.0512978	2.16515e-08
MCH	11	3888299	A	G	0.038	-0.609994	0.100383	2.38981e-09
MCHC	11	3888299	A	G	0.038	0.953173	0.0959191	7.00432e-21
MCV	11	3888299	A	G	0.038	-1.04004	0.0970719	5.08794e-24
RDW	11	3888299	A	G	0.038	-1.22749	0.0949948	1.52491e-32
MCH	11	3888676	T	C	0.038	-0.609994	0.100383	2.38981e-09
MCHC	11	3888676	T	C	0.038	0.953173	0.0959191	7.00432e-21
MCV	11	3888676	T	C	0.038	-1.04004	0.0970719	5.08794e-24
RDW	11	3888676	T	C	0.038	-1.22749	0.0949948	1.52491e-32
MCHC	11	3894732	G	T	0.163	0.283391	0.0494364	1.86109e-08
MCHC	11	3894854	C	T	0.163	0.281877	0.0490329	1.72496e-08
MCHC	11	3896212	G	G	0.162	0.28442	0.0498067	2.15664e-08
MCHC	11	3896756	T	A	0.161	0.28281	0.0497565	2.70633e-08
MCH	11	3900469	T	C	0.038	-0.609994	0.100383	2.38981e-09
MCHC	11	3900469	T	C	0.038	0.953173	0.0959191	7.00432e-21
MCV	11	3900469	T	C	0.038	-1.04004	0.0970719	5.08794e-24
RDW	11	3900469	T	C	0.038	-1.22749	0.0949948	1.52491e-32
MCHC	11	3900875	G	C	0.141	0.325214	0.0521687	1.24511e-09
MCHC	11	3900878	G	A	0.141	0.325214	0.0521687	1.24511e-09
MCHC	11	3904121	T	C	0.145	0.328222	0.0514823	5.03416e-10
MCH	11	3904354	C	T	0.038	-0.625875	0.101496	1.40394e-09
MCHC	11	3904354	C	T	0.038	0.959063	0.0970621	1.08762e-20
MCV	11	3904354	C	T	0.038	-1.05928	0.0981532	2.39972e-24
RDW	11	3904354	C	T	0.038	-1.23604	0.0960917	2.60483e-32
MCHC	11	3905008	G	A	0.127	0.379772	0.054626	1.24318e-11
RDW	11	3905008	G	A	0.126	-0.319989	0.055282	1.32791e-08
MCHC	11	3913199	A	T	0.044	0.848529	0.0896502	2.7879e-19
MCV	11	3913199	A	T	0.044	-0.822771	0.0913919	6.20229e-18
RDW	11	3913199	A	T	0.044	-0.987817	0.0896396	4.39854e-25
MCHC	11	3913353	A	A	0.066	0.524069	0.0779426	9.80222e-11
MCV	11	3913353	A	A	0.066	-0.518509	0.0789663	1.38696e-10
RDW	11	3913353	A	A	0.066	-0.649428	0.0771608	6.21937e-16
MCHC	11	3913975	G	A	0.044	0.834147	0.0895952	1.08026e-18
MCV	11	3913975	G	A	0.044	-0.839099	0.0912528	1.33108e-18
RDW	11	3913975	G	A	0.044	-0.996938	0.0896008	1.71296e-25
MCHC	11	3914111	G	A	0.044	0.851686	0.0895413	1.884e-19
MCV	11	3914111	G	A	0.044	-0.825554	0.091299	4.55691e-18
RDW	11	3914111	G	A	0.044	-0.987155	0.0896124	4.41897e-25
MCHC	11	3915730	T	T	0.064	0.573902	0.0760537	3.31074e-13
MCV	11	3915730	T	T	0.064	-0.507413	0.0774762	1.46346e-10
RDW	11	3915730	T	T	0.065	-0.539247	0.07661	8.43946e-12
MCHC	11	3916300	A	T	0.065	0.565201	0.0751068	3.70528e-13
MCV	11	3916300	A	T	0.065	-0.486369	0.0765274	4.89147e-10
RDW	11	3916300	A	T	0.065	-0.517808	0.0756729	3.08813e-11
MCH	11	3917562	A	G	0.038	-0.593769	0.100077	5.4871e-09
MCHC	11	3917562	A	G	0.038	0.955417	0.0956374	4.38264e-21
MCV	11	3917562	A	G	0.038	-1.02224	0.0968143	2.05896e-23
RDW	11	3917562	A	G	0.038	-1.21101	0.0946209	5.38531e-32
MCHC	11	3923160	A	A	0.044	0.834147	0.0895952	1.08026e-18
MCV	11	3923160	A	A	0.044	-0.839099	0.0912528	1.33108e-18
RDW	11	3923160	A	A	0.044	-0.996938	0.0896008	1.71296e-25
MCHC	11	3923570	T	C	0.044	0.841835	0.0898619	6.05818e-19
MCV	11	3923570	T	C	0.044	-0.829426	0.0915655	4.08974e-18
RDW	11	3923570	T	C	0.044	-0.990158	0.0899166	5.0239e-25
MCHC	11	3923698	G	C	0.044	0.834147	0.0895952	1.08026e-18
MCV	11	3923698	G	C	0.044	-0.839099	0.0912528	1.33108e-18
RDW	11	3923698	G	C	0.044	-0.996938	0.0896008	1.71296e-25
MCHC	11	3924137	A	A	0.066	0.486619	0.0737611	1.6909e-10
MCV	11	3924137	A	A	0.066	-0.474059	0.0746326	7.47459e-10
RDW	11	3924137	A	A	0.066	-0.578886	0.0731141	4.48247e-14
MCHC	11	3925418	G	A	0.065	0.572845	0.0755591	2.463e-13
MCV	11	3925418	G	A	0.065	-0.506391	0.0769562	1.21518e-10
RDW	11	3925418	G	A	0.065	-0.528722	0.0761338	1.62764e-11
MCHC	11	3926238	T	C	0.044	0.816755	0.0906114	1.15945e-17
MCV	11	3926238	T	C	0.044	-0.825676	0.0922773	9.15026e-18
RDW	11	3926238	T	C	0.044	-0.971248	0.0907235	6.95135e-24
MCHC	11	3931507	T	C	0.065	0.571179	0.075224	2.38844e-13
MCV	11	3931507	T	C	0.065	-0.492261	0.0766902	3.24425e-10
RDW	11	3931507	T	C	0.065	-0.515337	0.0758592	4.13747e-11
MCHC	11	3936112	C	T	0.044	0.834147	0.0895952	1.08026e-18
MCV	11	3936112	C	T	0.044	-0.839099	0.0912528	1.33108e-18
RDW	11	3936112	C	T	0.044	-0.996938	0.0896008	1.71296e-25
MCHC	11	3938351	T	T	0.044	0.834147	0.0895952	1.08026e-18
MCV	11	3938351	T	T	0.044	-0.839099	0.0912528	1.33108e-18
RDW	11	3938351	T	T	0.044	-0.996938	0.0896008	1.71296e-25
MCHC	11	3938354	C	C	0.044	0.834147	0.0895952	1.08026e-18
MCV	11	3938354	C	C	0.044	-0.839099	0.0912528	1.33108e-18
RDW	11	3938354	C	C	0.044	-0.996938	0.0896008	1.71296e-25
MCHC	11	3938356	C	T	0.044	0.834147	0.0895952	1.08026e-18
MCV	11	3938356	C	T	0.044	-0.839099	0.0912528	1.33108e-18
RDW	11	3938356	C	T	0.044	-0.996938	0.0896008	1.71296e-25
MCHC	11	3941193	G	A	0.051	0.715731	0.0837081	2.54053e-16
MCV	11	3941193	G	A	0.051	-0.651603	0.0853832	1.48878e-13
RDW	11	3941193	G	A	0.05	-0.813817	0.084526	4.10669e-20
MCHC	11	3942240	G	A	0.051	0.715731	0.0837081	2.54053e-16
MCV	11	3942240	G	A	0.051	-0.651603	0.0853832	1.48878e-13
RDW	11	3942240	G	A	0.05	-0.813817	0.084526	4.10669e-20
MCHC	11	3943039	C	T	0.045	0.823534	0.0892472	2.07722e-18
MCV	11	3943039	C	T	0.045	-0.824037	0.0909063	3.73526e-18
RDW	11	3943039	C	T	0.045	-0.980069	0.0892561	6.38989e-25
MCHC	11	3943575	A	C	0.051	0.71731	0.0838847	2.5845e-16
MCV	11	3943575	A	C	0.051	-0.663282	0.0854994	6.50965e-14
RDW	11	3943575	A	C	0.05	-0.81361	0.084713	5.70177e-20
MCH	11	3947401	C	A	0.038	-0.609994	0.100383	2.38981e-09
MCHC	11	3947401	C	A	0.038	0.953173	0.0959191	7.00432e-21
MCV	11	3947401	C	A	0.038	-1.04004	0.0970719	5.08794e-24
RDW	11	3947401	C	A	0.038	-1.22749	0.0949948	1.52491e-32
MCHC	11	3948214	A	G	0.051	0.712722	0.0832904	2.3508e-16
MCV	11	3948214	A	G	0.051	-0.658134	0.0848531	6.89187e-14
RDW	11	3948214	A	G	0.05	-0.807795	0.0840782	5.68825e-20
MCHC	11	3949141	T	C	0.044	0.834147	0.0895952	1.08026e-18
MCV	11	3949141	T	C	0.044	-0.839099	0.0912528	1.33108e-18
RDW	11	3949141	T	C	0.044	-0.996938	0.0896008	1.71296e-25
MCHC	11	3949182	G	A	0.051	0.704552	0.0838771	7.62621e-16
MCV	11	3949182	G	A	0.051	-0.653995	0.0854548	1.31542e-13
RDW	11	3949182	G	A	0.05	-0.811749	0.0846108	5.92997e-20
MCHC	11	3949320	G	A	0.044	0.836855	0.0905272	1.77013e-18
MCV	11	3949320	G	A	0.044	-0.851823	0.0921433	8.57382e-19
RDW	11	3949320	G	A	0.044	-0.999895	0.0905066	3.34447e-25
MCHC	11	3949792	G	A	0.044	0.834781	0.0916163	5.33041e-18
MCV	11	3949792	G	A	0.044	-0.861948	0.0931949	8.33128e-19
RDW	11	3949792	G	A	0.044	-1.01616	0.0915326	1.95152e-25
MCHC	11	3950464	G	A	0.044	0.834147	0.0895952	1.08026e-18
MCV	11	3950464	G	A	0.044	-0.839099	0.0912528	1.33108e-18
RDW	11	3950464	G	A	0.044	-0.996938	0.0896008	1.71296e-25
MCHC	11	3952508	C	T	0.051	0.715731	0.0837081	2.54053e-16
MCV	11	3952508	C	T	0.051	-0.651603	0.0853832	1.48878e-13
RDW	11	3952508	C	T	0.05	-0.813817	0.084526	4.10669e-20
MCHC	11	3952511	T	T	0.051	0.715731	0.0837081	2.54053e-16
MCV	11	3952511	T	T	0.051	-0.651603	0.0853832	1.48878e-13
RDW	11	3952511	T	T	0.05	-0.813817	0.084526	4.10669e-20
MCHC	11	3955540	G	A	0.044	0.834147	0.0895952	1.08026e-18
MCV	11	3955540	G	A	0.044	-0.839099	0.0912528	1.33108e-18
RDW	11	3955540	G	A	0.044	-0.996938	0.0896008	1.71296e-25
MCHC	11	3958830	T	C	0.051	0.734172	0.0841214	6.81876e-17
MCV	11	3958830	T	C	0.05	-0.678319	0.0857645	2.24838e-14
RDW	11	3958830	T	C	0.05	-0.833682	0.0849533	1.02813e-20
MCHC	11	3958969	T	C	0.05	0.709125	0.0836277	4.18189e-16
MCV	11	3958969	T	C	0.05	-0.661782	0.0850894	6.4143e-14
RDW	11	3958969	T	C	0.05	-0.81581	0.0842574	3.13603e-20
MCHC	11	3961178	T	T	0.044	0.834147	0.0895952	1.08026e-18
MCV	11	3961178	T	T	0.044	-0.839099	0.0912528	1.33108e-18
RDW	11	3961178	T	T	0.044	-0.996938	0.0896008	1.71296e-25
MCHC	11	3961562	T	G	0.044	0.834147	0.0895952	1.08026e-18
MCV	11	3961562	T	G	0.044	-0.839099	0.0912528	1.33108e-18
RDW	11	3961562	T	G	0.044	-0.996938	0.0896008	1.71296e-25
MCHC	11	3962136	A	G	0.044	0.834147	0.0895952	1.08026e-18
MCV	11	3962136	A	G	0.044	-0.839099	0.0912528	1.33108e-18
RDW	11	3962136	A	G	0.044	-0.996938	0.0896008	1.71296e-25
MCH	11	3964104	G	A	0.038	-0.609994	0.100383	2.38981e-09
MCHC	11	3964104	G	A	0.038	0.953173	0.0959191	7.00432e-21
MCV	11	3964104	G	A	0.038	-1.04004	0.0970719	5.08794e-24
RDW	11	3964104	G	A	0.038	-1.22749	0.0949948	1.52491e-32
MCHC	11	3964921	T	C	0.044	0.834147	0.0895952	1.08026e-18
MCV	11	3964921	T	C	0.044	-0.839099	0.0912528	1.33108e-18
RDW	11	3964921	T	C	0.044	-0.996938	0.0896008	1.71296e-25
MCHC	11	3966009	A	A	0.065	0.575283	0.0756335	2.05308e-13
MCV	11	3966009	A	A	0.065	-0.478554	0.0771271	1.1758e-09
RDW	11	3966009	A	A	0.065	-0.508127	0.0762278	9.46007e-11
MCHC	11	3967761	A	C	0.044	0.834147	0.0895952	1.08026e-18
MCV	11	3967761	A	C	0.044	-0.839099	0.0912528	1.33108e-18
RDW	11	3967761	A	C	0.044	-0.996938	0.0896008	1.71296e-25
MCHC	11	3968660	T	C	0.044	0.832965	0.090539	2.57841e-18
MCV	11	3968660	T	C	0.044	-0.846921	0.0921726	1.362e-18
RDW	11	3968660	T	C	0.044	-1.0062	0.0905101	1.73568e-25
MCHC	11	3970597	T	C	0.044	0.834147	0.0895952	1.08026e-18
MCV	11	3970597	T	C	0.044	-0.839099	0.0912528	1.33108e-18
RDW	11	3970597	T	C	0.044	-0.996938	0.0896008	1.71296e-25
HGB	11	3971406	A	G	0.003	-2.08406	0.323512	3.03251e-10
MCH	11	3971406	A	G	0.003	-2.09194	0.330296	5.43457e-10
MCHC	11	3971406	A	G	0.003	-1.93851	0.32558	4.78979e-09
MCV	11	3971406	A	G	0.003	-2.22563	0.327638	3.34672e-11
RBC	11	3971406	A	G	0.003	1.90166	0.330219	1.72807e-08
RDW	11	3971406	A	G	0.003	-2.28606	0.324462	6.17882e-12
MCHC	11	3971472	C	T	0.044	0.865496	0.0896312	6.10485e-20
MCV	11	3971472	C	T	0.044	-0.819896	0.0915074	9.45158e-18
RDW	11	3971472	C	T	0.044	-0.985017	0.0898151	8.42787e-25
MCHC	11	3972061	T	T	0.044	0.832965	0.090539	2.57841e-18
MCV	11	3972061	T	T	0.044	-0.846921	0.0921726	1.362e-18
RDW	11	3972061	T	T	0.044	-1.0062	0.0905101	1.73568e-25
MCHC	11	3972269	G	A	0.044	0.834147	0.0895952	1.08026e-18
MCV	11	3972269	G	A	0.044	-0.839099	0.0912528	1.33108e-18
RDW	11	3972269	G	A	0.044	-0.996938	0.0896008	1.71296e-25
MCHC	11	3972288	C	A	0.044	0.834147	0.0895952	1.08026e-18
MCV	11	3972288	C	A	0.044	-0.839099	0.0912528	1.33108e-18
RDW	11	3972288	C	A	0.044	-0.996938	0.0896008	1.71296e-25
MCHC	11	3972427	C	T	0.044	0.832965	0.090539	2.57841e-18
MCV	11	3972427	C	T	0.044	-0.846921	0.0921726	1.362e-18
RDW	11	3972427	C	T	0.044	-1.0062	0.0905101	1.73568e-25
MCHC	11	3972637	C	C	0.054	0.658089	0.0824802	2.63977e-14
MCV	11	3972637	C	C	0.054	-0.701567	0.0835099	5.15255e-16
RDW	11	3972637	C	C	0.054	-0.801928	0.0818836	1.23087e-20
MCHC	11	3973325	G	A	0.044	0.834147	0.0895952	1.08026e-18
MCV	11	3973325	G	A	0.044	-0.839099	0.0912528	1.33108e-18
RDW	11	3973325	G	A	0.044	-0.996938	0.0896008	1.71296e-25
MCHC	11	3973407	A	T	0.044	0.837953	0.0907135	1.88384e-18
MCV	11	3973407	A	T	0.044	-0.844626	0.0923927	2.00663e-18
RDW	11	3973407	A	T	0.044	-1.00901	0.0907013	1.71529e-25
MCHC	11	3973524	T	C	0.044	0.837953	0.0907135	1.88384e-18
MCV	11	3973524	T	C	0.044	-0.844626	0.0923927	2.00663e-18
RDW	11	3973524	T	C	0.044	-1.00901	0.0907013	1.71529e-25
MCHC	11	3973830	T	C	0.044	0.834147	0.0895952	1.08026e-18
MCV	11	3973830	T	C	0.044	-0.839099	0.0912528	1.33108e-18
RDW	11	3973830	T	C	0.044	-0.996938	0.0896008	1.71296e-25
MCHC	11	3973969	C	T	0.051	0.726573	0.083675	9.18898e-17
MCV	11	3973969	C	T	0.051	-0.660584	0.0853781	7.20359e-14
RDW	11	3973969	C	T	0.051	-0.817756	0.0845624	3.11212e-20
MCHC	11	3973970	T	T	0.044	0.834147	0.0895952	1.08026e-18
MCV	11	3973970	T	T	0.044	-0.839099	0.0912528	1.33108e-18
RDW	11	3973970	T	T	0.044	-0.996938	0.0896008	1.71296e-25
MCHC	11	3974106	T	C	0.044	0.834147	0.0895952	1.08026e-18
MCV	11	3974106	T	C	0.044	-0.839099	0.0912528	1.33108e-18
RDW	11	3974106	T	C	0.044	-0.996938	0.0896008	1.71296e-25
MCHC	11	3974718	C	T	0.044	0.830842	0.0898902	1.88179e-18
MCV	11	3974718	C	T	0.044	-0.839686	0.0915321	1.56737e-18
RDW	11	3974718	C	T	0.044	-0.99308	0.0898929	3.46389e-25
MCHC	11	3975017	G	A	0.051	0.72115	0.0838897	1.70202e-16
MCV	11	3975017	G	A	0.051	-0.656551	0.0855516	1.13304e-13
RDW	11	3975017	G	A	0.05	-0.813241	0.0847404	5.75544e-20
MCH	11	3979170	T	G	0.038	-0.609994	0.100383	2.38981e-09
MCHC	11	3979170	T	G	0.038	0.953173	0.0959191	7.00432e-21
MCV	11	3979170	T	G	0.038	-1.04004	0.0970719	5.08794e-24
RDW	11	3979170	T	G	0.038	-1.22749	0.0949948	1.52491e-32
MCHC	11	3980204	G	T	0.045	0.813824	0.0893046	5.07819e-18
MCV	11	3980204	G	T	0.045	-0.820273	0.0909295	5.23881e-18
RDW	11	3980204	G	T	0.045	-0.972584	0.0893255	1.40309e-24
MCHC	11	3987502	G	C	0.044	0.837953	0.0907135	1.88384e-18
MCV	11	3987502	G	C	0.044	-0.844626	0.0923927	2.00663e-18
RDW	11	3987502	G	C	0.044	-1.00901	0.0907013	1.71529e-25
MCHC	11	3996528	T	C	0.044	0.834147	0.0895952	1.08026e-18
MCV	11	3996528	T	C	0.044	-0.839099	0.0912528	1.33108e-18
RDW	11	3996528	T	C	0.044	-0.996938	0.0896008	1.71296e-25
MCHC	11	3997543	T	A	0.044	0.841835	0.0898619	6.05818e-19
MCV	11	3997543	T	A	0.044	-0.829426	0.0915655	4.08974e-18
RDW	11	3997543	T	A	0.044	-0.990158	0.0899166	5.0239e-25
MCHC	11	4001104	A	G	0.044	0.831998	0.0906494	3.25656e-18
MCV	11	4001104	A	G	0.044	-0.848679	0.0922713	1.31515e-18
RDW	11	4001104	A	G	0.044	-1.01275	0.090595	1.00946e-25
MCHC	11	4004241	G	A	0.044	0.834147	0.0895952	1.08026e-18
MCV	11	4004241	G	A	0.044	-0.839099	0.0912528	1.33108e-18
RDW	11	4004241	G	A	0.044	-0.996938	0.0896008	1.71296e-25
MCHC	11	4009404	C	G	0.044	0.83182	0.0897862	1.52142e-18
MCV	11	4009404	C	G	0.044	-0.832713	0.0914378	2.73876e-18
RDW	11	4009404	C	G	0.044	-0.990592	0.0897932	3.98342e-25
MCHC	11	4010316	C	G	0.044	0.823896	0.0896848	2.95881e-18
MCV	11	4010316	C	G	0.044	-0.824288	0.091339	4.82322e-18
RDW	11	4010316	C	G	0.044	-0.969452	0.0896726	2.60183e-24
MCHC	11	4010931	G	A	0.044	0.834147	0.0895952	1.08026e-18
MCV	11	4010931	G	A	0.044	-0.839099	0.0912528	1.33108e-18
RDW	11	4010931	G	A	0.044	-0.996938	0.0896008	1.71296e-25
MCHC	11	4013141	T	G	0.044	0.834147	0.0895952	1.08026e-18
MCV	11	4013141	T	G	0.044	-0.839099	0.0912528	1.33108e-18
RDW	11	4013141	T	G	0.044	-0.996938	0.0896008	1.71296e-25
MCHC	11	4015413	G	A	0.044	0.834147	0.0895952	1.08026e-18
MCV	11	4015413	G	A	0.044	-0.839099	0.0912528	1.33108e-18
RDW	11	4015413	G	A	0.044	-0.996938	0.0896008	1.71296e-25
MCHC	11	4016003	T	C	0.046	0.796444	0.0881992	7.98695e-18
MCV	11	4016003	T	C	0.046	-0.808871	0.0897617	5.15911e-18
RDW	11	4016003	T	C	0.046	-0.976785	0.0880454	2.04185e-25
MCHC	11	4016620	A	T	0.044	0.834147	0.0895952	1.08026e-18
MCV	11	4016620	A	T	0.044	-0.839099	0.0912528	1.33108e-18
RDW	11	4016620	A	T	0.044	-0.996938	0.0896008	1.71296e-25
MCHC	11	4017126	A	G	0.044	0.834147	0.0895952	1.08026e-18
MCV	11	4017126	A	G	0.044	-0.839099	0.0912528	1.33108e-18
RDW	11	4017126	A	G	0.044	-0.996938	0.0896008	1.71296e-25
MCHC	11	4018470	C	A	0.036	0.670162	0.0894263	6.11543e-13
MCV	11	4018470	C	A	0.036	-0.72018	0.0901483	1.54172e-14
RDW	11	4018470	C	A	0.036	-0.800032	0.0882496	6.5559e-18
MCHC	11	4018475	C	A	0.036	0.639367	0.0884155	3.95595e-12
MCV	11	4018475	C	A	0.036	-0.728092	0.0889518	3.46285e-15
RDW	11	4018475	C	A	0.036	-0.794608	0.087139	4.17553e-18
MCHC	11	4019495	A	G	0.044	0.83553	0.0898162	1.19153e-18
MCV	11	4019495	A	G	0.044	-0.831621	0.091539	3.16636e-18
RDW	11	4019495	A	G	0.044	-0.995554	0.0898294	2.52522e-25
MCHC	11	4019505	C	G	0.044	0.83553	0.0898162	1.19153e-18
MCV	11	4019505	C	G	0.044	-0.831621	0.091539	3.16636e-18
RDW	11	4019505	C	G	0.044	-0.995554	0.0898294	2.52522e-25
MCHC	11	4020254	C	A	0.044	0.834147	0.0895952	1.08026e-18
MCV	11	4020254	C	A	0.044	-0.839099	0.0912528	1.33108e-18
RDW	11	4020254	C	A	0.044	-0.996938	0.0896008	1.71296e-25
MCHC	11	4022948	T	A	0.044	0.834147	0.0895952	1.08026e-18
MCV	11	4022948	T	A	0.044	-0.839099	0.0912528	1.33108e-18
RDW	11	4022948	T	A	0.044	-0.996938	0.0896008	1.71296e-25
MCHC	11	4023086	C	T	0.044	0.834147	0.0895952	1.08026e-18
MCV	11	4023086	C	T	0.044	-0.839099	0.0912528	1.33108e-18
RDW	11	4023086	C	T	0.044	-0.996938	0.0896008	1.71296e-25
MCHC	11	4023303	C	T	0.044	0.832747	0.0894522	1.20625e-18
MCV	11	4023303	C	T	0.044	-0.848897	0.0910482	4.54895e-19
RDW	11	4023303	C	T	0.044	-0.99782	0.089318	1.19377e-25
MCHC	11	4023999	T	C	0.044	0.834147	0.0895952	1.08026e-18
MCV	11	4023999	T	C	0.044	-0.839099	0.0912528	1.33108e-18
RDW	11	4023999	T	C	0.044	-0.996938	0.0896008	1.71296e-25
MCHC	11	4024296	G	T	0.044	0.834147	0.0895952	1.08026e-18
MCV	11	4024296	G	T	0.044	-0.839099	0.0912528	1.33108e-18
RDW	11	4024296	G	T	0.044	-0.996938	0.0896008	1.71296e-25
MCHC	11	4026996	T	C	0.044	0.834147	0.0895952	1.08026e-18
MCV	11	4026996	T	C	0.044	-0.839099	0.0912528	1.33108e-18
RDW	11	4026996	T	C	0.044	-0.996938	0.0896008	1.71296e-25
MCHC	11	4030250	C	A	0.044	0.834147	0.0895952	1.08026e-18
MCV	11	4030250	C	A	0.044	-0.839099	0.0912528	1.33108e-18
RDW	11	4030250	C	A	0.044	-0.996938	0.0896008	1.71296e-25
MCHC	11	4032282	T	C	0.044	0.828461	0.0895076	1.70527e-18
MCV	11	4032282	T	C	0.044	-0.825768	0.0911944	4.10099e-18
RDW	11	4032282	T	C	0.044	-0.980988	0.0895634	8.17657e-25
MCHC	11	4037477	A	G	0.044	0.834147	0.0895952	1.08026e-18
MCV	11	4037477	A	G	0.044	-0.839099	0.0912528	1.33108e-18
RDW	11	4037477	A	G	0.044	-0.996938	0.0896008	1.71296e-25
MCH	11	4039958	A	G	0.038	-0.625875	0.101496	1.40394e-09
MCHC	11	4039958	A	G	0.038	0.959063	0.0970621	1.08762e-20
MCV	11	4039958	A	G	0.038	-1.05928	0.0981532	2.39972e-24
RDW	11	4039958	A	G	0.038	-1.23604	0.0960917	2.60483e-32
MCHC	11	4050671	A	G	0.044	0.808443	0.09056	2.01277e-17
MCV	11	4050671	A	G	0.043	-0.832126	0.0920175	4.46725e-18
RDW	11	4050671	A	G	0.043	-0.999507	0.0903304	2.24181e-25
MCHC	11	4056233	T	C	0.044	0.834147	0.0895952	1.08026e-18
MCV	11	4056233	T	C	0.044	-0.839099	0.0912528	1.33108e-18
RDW	11	4056233	T	C	0.044	-0.996938	0.0896008	1.71296e-25
MCHC	11	4057001	A	G	0.044	0.834147	0.0895952	1.08026e-18
MCV	11	4057001	A	G	0.044	-0.839099	0.0912528	1.33108e-18
RDW	11	4057001	A	G	0.044	-0.996938	0.0896008	1.71296e-25
MCHC	11	4060249	A	G	0.044	0.825392	0.0909135	7.01789e-18
MCV	11	4060249	A	G	0.044	-0.847411	0.0925171	1.69354e-18
RDW	11	4060249	A	G	0.044	-0.990073	0.0909339	1.38023e-24
MCHC	11	4065499	T	C	0.044	0.835859	0.0902235	1.63606e-18
MCV	11	4065499	T	C	0.044	-0.83893	0.0919155	2.26095e-18
RDW	11	4065499	T	C	0.044	-0.999255	0.0902029	2.76798e-25
MCHC	11	4068310	T	A	0.044	0.834147	0.0895952	1.08026e-18
MCV	11	4068310	T	A	0.044	-0.839099	0.0912528	1.33108e-18
RDW	11	4068310	T	A	0.044	-0.996938	0.0896008	1.71296e-25
MCHC	11	4068746	A	G	0.044	0.84173	0.0906286	1.35243e-18
MCV	11	4068746	A	G	0.044	-0.847735	0.092331	1.45094e-18
RDW	11	4068746	A	G	0.044	-1.01268	0.0905936	1.091e-25
MCHC	11	4072384	G	A	0.044	0.822192	0.0895294	3.47322e-18
MCV	11	4072384	G	A	0.044	-0.841401	0.0910225	1.02508e-18
RDW	11	4072384	G	A	0.044	-0.988938	0.0892721	4.53833e-25
MCHC	11	4073258	T	T	0.044	0.825838	0.0898876	2.87065e-18
MCV	11	4073258	T	T	0.044	-0.838429	0.0915167	1.69418e-18
RDW	11	4073258	T	T	0.044	-0.991512	0.0898878	3.91643e-25
MCHC	11	4076194	C	T	0.044	0.834147	0.0895952	1.08026e-18
MCV	11	4076194	C	T	0.044	-0.839099	0.0912528	1.33108e-18
RDW	11	4076194	C	T	0.044	-0.996938	0.0896008	1.71296e-25
MCHC	11	4076724	C	T	0.044	0.833564	0.0897064	1.36633e-18
MCV	11	4076724	C	T	0.044	-0.831739	0.0913311	2.88515e-18
RDW	11	4076724	C	T	0.044	-0.972248	0.0897031	2.63434e-24
MCHC	11	4079339	T	C	0.044	0.84173	0.0906286	1.35243e-18
MCV	11	4079339	T	C	0.044	-0.847735	0.092331	1.45094e-18
RDW	11	4079339	T	C	0.044	-1.01268	0.0905936	1.091e-25
MCHC	11	4079573	C	C	0.06	0.626587	0.0755498	1.72921e-15
MCV	11	4079573	C	C	0.06	-0.544035	0.0767797	9.40899e-12
RDW	11	4079573	C	C	0.06	-0.718644	0.0749208	2.73462e-19
MCHC	11	4080059	G	G	0.043	0.834469	0.0907628	2.51654e-18
MCV	11	4080059	G	G	0.043	-0.831068	0.092321	7.20265e-18
RDW	11	4080059	G	G	0.043	-0.997228	0.0906602	5.17056e-25
MCH	11	4080224	T	C	0.038	-0.609994	0.100383	2.38981e-09
MCHC	11	4080224	T	C	0.038	0.953173	0.0959191	7.00432e-21
MCV	11	4080224	T	C	0.038	-1.04004	0.0970719	5.08794e-24
RDW	11	4080224	T	C	0.038	-1.22749	0.0949948	1.52491e-32
MCHC	11	4081001	G	G	0.074	0.459853	0.0699322	1.4998e-10
MCV	11	4081001	G	G	0.074	-0.42861	0.0705598	3.31552e-09
RDW	11	4081001	G	G	0.074	-0.529144	0.0688796	1.39194e-13
RBC	11	4082627	A	C	0.003	1.86819	0.329692	2.40059e-08
MCHC	11	4082873	C	T	0.044	0.834147	0.0895952	1.08026e-18
MCV	11	4082873	C	T	0.044	-0.839099	0.0912528	1.33108e-18
RDW	11	4082873	C	T	0.044	-0.996938	0.0896008	1.71296e-25
MCHC	11	4083042	G	A	0.044	0.834147	0.0895952	1.08026e-18
MCV	11	4083042	G	A	0.044	-0.839099	0.0912528	1.33108e-18
RDW	11	4083042	G	A	0.044	-0.996938	0.0896008	1.71296e-25
MCHC	11	4083110	T	C	0.044	0.834147	0.0895952	1.08026e-18
MCV	11	4083110	T	C	0.044	-0.839099	0.0912528	1.33108e-18
RDW	11	4083110	T	C	0.044	-0.996938	0.0896008	1.71296e-25
MCHC	11	4084319	A	G	0.044	0.834147	0.0895952	1.08026e-18
MCV	11	4084319	A	G	0.044	-0.839099	0.0912528	1.33108e-18
RDW	11	4084319	A	G	0.044	-0.996938	0.0896008	1.71296e-25
RDW	11	4088918	C	T	0.162	-0.310611	0.0506576	2.26579e-09
RDW	11	4089157	A	G	0.163	-0.304843	0.0503588	3.94632e-09
MCHC	11	4090151	C	A	0.044	0.834147	0.0895952	1.08026e-18
MCV	11	4090151	C	A	0.044	-0.839099	0.0912528	1.33108e-18
RDW	11	4090151	C	A	0.044	-0.996938	0.0896008	1.71296e-25
RDW	11	4090670	A	G	0.149	-0.313787	0.0526983	8.25015e-09
MCHC	11	4090803	T	C	0.072	0.508514	0.0722562	8.02285e-12
MCV	11	4090803	T	C	0.072	-0.501497	0.073345	2.47197e-11
RDW	11	4090803	T	C	0.071	-0.617901	0.0726574	2.24612e-16
RDW	11	4092165	G	A	0.161	-0.309872	0.0509465	3.19408e-09
MCHC	11	4094428	T	G	0.119	0.340721	0.0570887	4.87935e-09
MCV	11	4094428	T	G	0.119	-0.378264	0.0574543	2.01753e-10
RDW	11	4094428	T	G	0.119	-0.423998	0.0570302	1.00222e-12
MCHC	11	4094605	A	C	0.044	0.834147	0.0895952	1.08026e-18
MCV	11	4094605	A	C	0.044	-0.839099	0.0912528	1.33108e-18
RDW	11	4094605	A	C	0.044	-0.996938	0.0896008	1.71296e-25
MCHC	11	4095444	G	A	0.104	0.366636	0.060154	2.61327e-09
MCV	11	4095444	G	A	0.105	-0.43256	0.0604158	5.96911e-12
RDW	11	4095444	G	A	0.104	-0.494985	0.059824	3.79139e-15
MCH	11	4095495	T	G	0.038	-0.609994	0.100383	2.38981e-09
MCHC	11	4095495	T	G	0.038	0.953173	0.0959191	7.00432e-21
MCV	11	4095495	T	G	0.038	-1.04004	0.0970719	5.08794e-24
RDW	11	4095495	T	G	0.038	-1.22749	0.0949948	1.52491e-32
MCHC	11	4116978	G	A	0.018	0.818178	0.140145	9.44199e-09
MCV	11	4116978	G	A	0.018	-0.857359	0.141613	3.4137e-09
RDW	11	4116978	G	A	0.018	-1.0547	0.139986	2.47755e-13
MCV	11	4117895	G	A	0.125	-0.381505	0.0549829	2.0604e-11
RDW	11	4117895	G	A	0.125	-0.388241	0.0547307	9.92596e-12
RDW	11	4158768	T	A	0.103	-0.459545	0.0608269	2.08502e-13
RDW	11	4158769	A	G	0.103	-0.459545	0.0608269	2.08502e-13
RDW	11	4158770	T	A	0.103	-0.459545	0.0608269	2.08502e-13
MCH	11	4160518	A	G	0.038	-0.609994	0.100383	2.38981e-09
MCHC	11	4160518	A	G	0.038	0.953173	0.0959191	7.00432e-21
MCV	11	4160518	A	G	0.038	-1.04004	0.0970719	5.08794e-24
RDW	11	4160518	A	G	0.038	-1.22749	0.0949948	1.52491e-32
RDW	11	4160862	C	T	0.103	-0.452909	0.0610147	5.02246e-13
RDW	11	4161854	C	G	0.104	-0.451299	0.0604724	3.80127e-13
RDW	11	4165868	A	A	0.103	-0.446645	0.060297	5.59941e-13
RDW	11	4166052	T	C	0.104	-0.451882	0.0602195	2.86354e-13
RDW	11	4166169	A	C	0.103	-0.44557	0.0606541	8.40923e-13
RDW	11	4167500	A	G	0.111	-0.414484	0.0587406	5.85234e-12
RDW	11	4182586	A	G	0.104	-0.454616	0.0602206	2.12015e-13
MCHC	11	4183893	G	C	0.103	0.343737	0.0603851	2.3221e-08
RDW	11	4183893	G	C	0.103	-0.439602	0.0602079	1.19778e-12
RDW	11	4184098	T	C	0.104	-0.448308	0.0599093	3.32812e-13
RDW	11	4187234	G	C	0.104	-0.449648	0.0601545	3.54182e-13
RDW	11	4188889	C	T	0.104	-0.454616	0.0602206	2.12015e-13
HGB	11	4191312	C	G	0.003	-2.08406	0.323512	3.03251e-10
MCH	11	4191312	C	G	0.003	-2.09194	0.330296	5.43457e-10
MCHC	11	4191312	C	G	0.003	-1.93851	0.32558	4.78979e-09
MCV	11	4191312	C	G	0.003	-2.22563	0.327638	3.34672e-11
RBC	11	4191312	C	G	0.003	1.90166	0.330219	1.72807e-08
RDW	11	4191312	C	G	0.003	-2.28606	0.324462	6.17882e-12
RDW	11	4196846	T	C	0.194	-0.296868	0.045893	2.99243e-10
MCV	11	4199143	G	C	0.195	-0.259644	0.0463927	3.96037e-08
RDW	11	4199143	G	C	0.195	-0.301642	0.0458102	1.52879e-10
MCV	11	4203881	C	G	0.196	-0.259267	0.0462985	3.99697e-08
RDW	11	4203881	C	G	0.196	-0.297386	0.0457324	2.60633e-10
MCHC	11	4206193	G	A	0.066	0.552773	0.0733641	2.39406e-13
MCV	11	4206193	G	A	0.066	-0.563158	0.0743551	1.69515e-13
RDW	11	4206193	G	A	0.066	-0.760196	0.0725869	2.40649e-23
MCHC	11	4207910	A	G	0.065	0.568532	0.0728747	3.77879e-14
MCV	11	4207910	A	G	0.065	-0.568461	0.0738903	7.32895e-14
RDW	11	4207910	A	G	0.065	-0.754945	0.0720483	2.36649e-23
MCHC	11	4209445	A	G	0.065	0.55938	0.0745371	3.0955e-13
MCV	11	4209445	A	G	0.065	-0.568235	0.075584	2.51081e-13
RDW	11	4209445	A	G	0.065	-0.770875	0.0737856	3.02575e-23
RDW	11	4209873	T	C	0.196	-0.298517	0.0457266	2.21653e-10
MCHC	11	4210234	A	A	0.066	0.558241	0.0732465	1.28654e-13
MCV	11	4210234	A	A	0.065	-0.559483	0.0742505	2.20364e-13
RDW	11	4210234	A	A	0.065	-0.749089	0.0724761	7.89024e-23
RDW	11	4212403	C	T	0.13	-0.328873	0.0551928	4.91431e-09
MCH	11	4212906	G	A	0.038	-0.609994	0.100383	2.38981e-09
MCHC	11	4212906	G	A	0.038	0.953173	0.0959191	7.00432e-21
MCV	11	4212906	G	A	0.038	-1.04004	0.0970719	5.08794e-24
RDW	11	4212906	G	A	0.038	-1.22749	0.0949948	1.52491e-32
MCH	11	4214633	C	C	0.038	-0.609994	0.100383	2.38981e-09
MCHC	11	4214633	C	C	0.038	0.953173	0.0959191	7.00432e-21
MCV	11	4214633	C	C	0.038	-1.04004	0.0970719	5.08794e-24
RDW	11	4214633	C	C	0.038	-1.22749	0.0949948	1.52491e-32
MCH	11	4215622	C	T	0.038	-0.609994	0.100383	2.38981e-09
MCHC	11	4215622	C	T	0.038	0.953173	0.0959191	7.00432e-21
MCV	11	4215622	C	T	0.038	-1.04004	0.0970719	5.08794e-24
RDW	11	4215622	C	T	0.038	-1.22749	0.0949948	1.52491e-32
MCH	11	4216475	C	T	0.038	-0.591653	0.100474	7.16309e-09
MCHC	11	4216475	C	T	0.038	0.956226	0.0960225	5.38227e-21
MCV	11	4216475	C	T	0.038	-1.02375	0.0972103	2.68503e-23
RDW	11	4216475	C	T	0.038	-1.21472	0.0950981	6.91679e-32
MCH	11	4216696	C	T	0.038	-0.609994	0.100383	2.38981e-09
MCHC	11	4216696	C	T	0.038	0.953173	0.0959191	7.00432e-21
MCV	11	4216696	C	T	0.038	-1.04004	0.0970719	5.08794e-24
RDW	11	4216696	C	T	0.038	-1.22749	0.0949948	1.52491e-32
MCH	11	4216906	A	G	0.038	-0.609994	0.100383	2.38981e-09
MCHC	11	4216906	A	G	0.038	0.953173	0.0959191	7.00432e-21
MCV	11	4216906	A	G	0.038	-1.04004	0.0970719	5.08794e-24
RDW	11	4216906	A	G	0.038	-1.22749	0.0949948	1.52491e-32
MCH	11	4217007	C	T	0.038	-0.598262	0.0981706	2.13927e-09
MCHC	11	4217007	C	T	0.039	0.894591	0.094091	2.0252e-19
MCV	11	4217007	C	T	0.039	-0.997225	0.0951289	3.36071e-23
RDW	11	4217007	C	T	0.039	-1.18237	0.0931664	1.02886e-31
MCH	11	4217187	C	T	0.038	-0.60381	0.100331	3.3819e-09
MCHC	11	4217187	C	T	0.038	0.938776	0.0959922	2.72038e-20
MCV	11	4217187	C	T	0.038	-1.02825	0.0970543	1.58082e-23
RDW	11	4217187	C	T	0.038	-1.21599	0.0949265	4.83622e-32
MCH	11	4219676	A	G	0.039	-0.553624	0.0949929	9.94864e-09
MCHC	11	4219676	A	G	0.04	0.888206	0.0908963	2.61879e-20
MCV	11	4219676	A	G	0.039	-0.949964	0.0920156	1.50329e-22
RDW	11	4219676	A	G	0.04	-1.14368	0.0898095	8.96826e-32
MCHC	11	4219830	T	G	0.05	0.719648	0.0824556	8.5717e-17
MCV	11	4219830	T	G	0.05	-0.733175	0.0837561	3.70461e-17
RDW	11	4219830	T	G	0.049	-0.94258	0.0819359	4.44119e-27
MCHC	11	4224778	G	C	0.046	0.762351	0.0848498	1.29494e-17
MCV	11	4224778	G	C	0.046	-0.795491	0.086052	9.21426e-19
RDW	11	4224778	G	C	0.046	-0.967595	0.0842807	7.37218e-27
MCHC	11	4224929	G	T	0.056	0.602378	0.0781325	1.37032e-13
MCV	11	4224929	G	T	0.056	-0.627471	0.0790806	1.76032e-14
RDW	11	4224929	G	T	0.055	-0.768543	0.0776077	4.95977e-21
MCH	11	4224977	A	G	0.053	-0.474753	0.0813904	1.14369e-08
MCHC	11	4224977	A	G	0.053	0.60998	0.0792332	9.91654e-14
MCV	11	4224977	A	G	0.053	-0.800348	0.0789023	1.3398e-21
RBC	11	4224977	A	G	0.053	0.472096	0.0811659	1.36018e-08
RDW	11	4224977	A	G	0.053	-0.970522	0.0772838	6.44142e-31
MCHC	11	4226142	T	C	0.046	0.760264	0.0846762	1.8131e-17
MCV	11	4226142	T	C	0.046	-0.798409	0.086077	5.61057e-19
RDW	11	4226142	T	C	0.046	-0.972782	0.0844126	3.69406e-27
MCHC	11	4228840	C	A	0.045	0.745557	0.0856879	1.45685e-16
MCV	11	4228840	C	A	0.045	-0.80414	0.0868741	7.65168e-19
RDW	11	4228840	C	A	0.045	-0.97712	0.0852229	9.46817e-27
MCHC	11	4232558	A	G	0.052	0.64754	0.0764642	6.75616e-16
MCV	11	4232558	A	G	0.052	-0.642297	0.0776996	1.6775e-15
RDW	11	4232558	A	G	0.051	-0.828055	0.0760649	1.3772e-24
MCHC	11	4234522	G	C	0.052	0.659679	0.0761822	1.30899e-16
MCV	11	4234522	G	C	0.052	-0.680401	0.0771862	2.62401e-17
RDW	11	4234522	G	C	0.052	-0.834208	0.0756053	4.14747e-25
MCHC	11	4235152	G	C	0.048	0.713382	0.0800577	2.39772e-17
MCV	11	4235152	G	C	0.048	-0.739122	0.0811776	2.95556e-18
RDW	11	4235152	G	C	0.047	-0.918593	0.0794918	3.98445e-27
MCHC	11	4235245	G	A	0.049	0.701593	0.0806685	1.11737e-16
MCV	11	4235245	G	A	0.049	-0.756274	0.0816938	7.43156e-19
RDW	11	4235245	G	A	0.049	-0.940405	0.079983	4.57187e-28
MCH	11	4236599	G	A	0.041	-0.508425	0.0881392	1.46062e-08
MCHC	11	4236599	G	A	0.042	0.817345	0.0845542	5.01526e-20
MCV	11	4236599	G	A	0.042	-0.877156	0.0853574	2.99367e-22
RDW	11	4236599	G	A	0.042	-1.04941	0.0833506	4.36407e-31
MCHC	11	4236727	A	C	0.048	0.680112	0.0791469	2.67983e-16
MCV	11	4236727	A	C	0.048	-0.745634	0.0800407	5.24262e-19
RDW	11	4236727	A	C	0.048	-0.906462	0.0784883	3.8892e-27
RDW	11	4237905	A	G	0.192	-0.24971	0.0445441	3.72322e-08
RDW	11	4239599	G	A	0.205	-0.241517	0.0424491	2.3631e-08
MCHC	11	4241549	G	A	0.049	0.666101	0.0791294	1.11833e-15
MCV	11	4241549	G	A	0.049	-0.737306	0.0799885	1.11396e-18
RDW	11	4241549	G	A	0.049	-0.890479	0.0784269	2.19917e-26
RDW	11	4248115	G	T	0.183	-0.267844	0.0475943	3.37564e-08
MCHC	11	4249364	G	T	0.048	0.703157	0.0799324	6.15633e-17
MCV	11	4249364	G	T	0.048	-0.730584	0.0810898	5.94938e-18
RDW	11	4249364	G	T	0.048	-0.905469	0.0794338	1.58136e-26
MCH	11	4250355	A	T	0.039	-0.569851	0.0964301	6.33067e-09
MCHC	11	4250355	A	T	0.039	0.921394	0.0921949	3.80401e-21
MCV	11	4250355	A	T	0.039	-0.986874	0.0932853	1.70667e-23
RDW	11	4250355	A	T	0.039	-1.17002	0.0911683	3.62878e-32
MCH	11	4256027	G	A	0.042	-0.501092	0.0865805	1.28243e-08
MCHC	11	4256027	G	A	0.042	0.785506	0.0831251	3.16454e-19
MCV	11	4256027	G	A	0.042	-0.852699	0.0839066	7.42025e-22
RDW	11	4256027	G	A	0.042	-1.01693	0.0819831	2.37205e-30
MCH	11	4260157	T	C	0.034	-0.620759	0.109467	2.40766e-08
MCHC	11	4260157	T	C	0.034	1.01677	0.104694	4.30096e-20
MCV	11	4260157	T	C	0.034	-1.0842	0.106037	3.67727e-22
RDW	11	4260157	T	C	0.034	-1.32066	0.103465	7.72778e-32
HGB	11	4266170	T	G	0.005	-1.1943	0.19808	3.30422e-09
MCV	11	4266170	T	G	0.005	-1.14278	0.197052	1.26402e-08
RDW	11	4266170	T	G	0.005	-1.13258	0.194033	1.04256e-08
MCH	11	4266224	T	A	0.045	-0.47276	0.0808124	9.06556e-09
MCHC	11	4266224	T	A	0.045	0.749692	0.0775323	4.73614e-20
MCV	11	4266224	T	A	0.045	-0.808933	0.0782556	1.65318e-22
RBC	11	4266224	T	A	0.045	0.45646	0.0806016	2.69316e-08
RDW	11	4266224	T	A	0.045	-0.949861	0.0765853	2.11994e-30
MCH	11	4280199	G	T	0.044	-0.481005	0.0842274	1.92058e-08
MCHC	11	4280199	G	T	0.045	0.753242	0.0808856	1.02618e-18
MCV	11	4280199	G	T	0.044	-0.821921	0.0817057	1.39205e-21
RDW	11	4280199	G	T	0.045	-0.957025	0.0799053	1.3326e-28
MCH	11	4285979	G	A	0.043	-0.477532	0.085793	4.39674e-08
MCHC	11	4285979	G	A	0.043	0.78794	0.0822827	1.08495e-19
MCV	11	4285979	G	A	0.043	-0.826851	0.0831751	5.34501e-21
RDW	11	4285979	G	A	0.043	-0.98725	0.0812887	3.24161e-29
MCV	11	4286211	A	G	0.004	-1.6212	0.284389	2.16202e-08
RDW	11	4286211	A	G	0.004	-1.63427	0.281874	1.18155e-08
MCV	11	4300602	C	A	0.004	-1.62281	0.28438	2.0947e-08
RDW	11	4300602	C	A	0.004	-1.63587	0.281867	1.14395e-08
HGB	11	4301117	C	T	0.004	-1.41589	0.253778	4.49649e-08
MCV	11	4301117	C	T	0.004	-1.50032	0.255132	7.69908e-09
RDW	11	4301117	C	T	0.004	-1.56011	0.252576	1.30863e-09
HGB	11	4305812	G	A	0.004	-1.41797	0.253793	4.31192e-08
MCV	11	4305812	G	A	0.004	-1.50027	0.255161	7.73682e-09
RDW	11	4305812	G	A	0.004	-1.56076	0.252598	1.29345e-09
MCV	11	4306482	C	T	0.004	-1.62218	0.284383	2.11923e-08
RDW	11	4306482	C	T	0.004	-1.63667	0.281861	1.12498e-08
HGB	11	4311952	G	A	0.003	-2.08406	0.323512	3.03251e-10
MCH	11	4311952	G	A	0.003	-2.09194	0.330296	5.43457e-10
MCHC	11	4311952	G	A	0.003	-1.93851	0.32558	4.78979e-09
MCV	11	4311952	G	A	0.003	-2.22563	0.327638	3.34672e-11
RBC	11	4311952	G	A	0.003	1.90166	0.330219	1.72807e-08
RDW	11	4311952	G	A	0.003	-2.28606	0.324462	6.17882e-12
MCH	11	4315742	T	C	0.038	-0.593976	0.0989855	3.72202e-09
MCHC	11	4315742	T	C	0.038	0.950272	0.094499	2.66288e-21
MCV	11	4315742	T	C	0.038	-1.02438	0.0956915	5.66704e-24
RDW	11	4315742	T	C	0.038	-1.21328	0.0935855	1.07223e-32
MCH	11	4316259	A	C	0.039	-0.574873	0.0977772	7.45785e-09
MCHC	11	4316259	A	C	0.039	0.923723	0.0934403	1.12224e-20
MCV	11	4316259	A	C	0.039	-0.991532	0.0946179	4.12138e-23
RDW	11	4316259	A	C	0.039	-1.18321	0.0925134	5.06956e-32
MCH	11	4316364	T	G	0.04	-0.570865	0.0962254	5.5247e-09
MCHC	11	4316364	T	G	0.04	0.868235	0.0922459	5.96011e-19
MCV	11	4316364	T	G	0.04	-0.958803	0.0932261	2.3654e-22
RDW	11	4316364	T	G	0.04	-1.14389	0.0911392	6.13983e-31
MCH	11	4316559	A	G	0.039	-0.548915	0.0974874	3.03216e-08
MCHC	11	4316559	A	G	0.04	0.931446	0.0930433	3.74993e-21
MCV	11	4316559	A	G	0.039	-0.974887	0.094332	1.56436e-22
RDW	11	4316559	A	G	0.04	-1.18195	0.0921309	4.11905e-32
HGB	11	4318003	T	C	0.003	-2.08406	0.323512	3.03251e-10
MCH	11	4318003	T	C	0.003	-2.09194	0.330296	5.43457e-10
MCHC	11	4318003	T	C	0.003	-1.93851	0.32558	4.78979e-09
MCV	11	4318003	T	C	0.003	-2.22563	0.327638	3.34672e-11
RBC	11	4318003	T	C	0.003	1.90166	0.330219	1.72807e-08
RDW	11	4318003	T	C	0.003	-2.28606	0.324462	6.17882e-12
HGB	11	4318096	C	C	0.003	-2.08406	0.323512	3.03251e-10
MCH	11	4318096	C	C	0.003	-2.09194	0.330296	5.43457e-10
MCHC	11	4318096	C	C	0.003	-1.93851	0.32558	4.78979e-09
MCV	11	4318096	C	C	0.003	-2.22563	0.327638	3.34672e-11
RBC	11	4318096	C	C	0.003	1.90166	0.330219	1.72807e-08
RDW	11	4318096	C	C	0.003	-2.28606	0.324462	6.17882e-12
HGB	11	4319179	A	G	0.003	-2.08406	0.323512	3.03251e-10
MCH	11	4319179	A	G	0.003	-2.09194	0.330296	5.43457e-10
MCHC	11	4319179	A	G	0.003	-1.93851	0.32558	4.78979e-09
MCV	11	4319179	A	G	0.003	-2.22563	0.327638	3.34672e-11
RBC	11	4319179	A	G	0.003	1.90166	0.330219	1.72807e-08
RDW	11	4319179	A	G	0.003	-2.28606	0.324462	6.17882e-12
MCH	11	4319403	T	C	0.012	-1.06295	0.171303	1.11556e-09
MCHC	11	4319403	T	C	0.012	-1.0033	0.168462	4.70521e-09
MCV	11	4319403	T	C	0.012	-1.00432	0.170433	6.78296e-09
RBC	11	4319403	T	C	0.012	1.05667	0.170997	1.69484e-09
MCH	11	4321016	T	C	0.012	-0.957229	0.166282	1.48232e-08
MCV	11	4321016	T	C	0.012	-0.914201	0.165139	4.97486e-08
HGB	11	4321143	A	T	0.003	-2.08406	0.323512	3.03251e-10
MCH	11	4321143	A	T	0.003	-2.09194	0.330296	5.43457e-10
MCHC	11	4321143	A	T	0.003	-1.93851	0.32558	4.78979e-09
MCV	11	4321143	A	T	0.003	-2.22563	0.327638	3.34672e-11
RBC	11	4321143	A	T	0.003	1.90166	0.330219	1.72807e-08
RDW	11	4321143	A	T	0.003	-2.28606	0.324462	6.17882e-12
MCH	11	4321467	C	T	0.012	-1.06295	0.171303	1.11556e-09
MCHC	11	4321467	C	T	0.012	-1.0033	0.168462	4.70521e-09
MCV	11	4321467	C	T	0.012	-1.00432	0.170433	6.78296e-09
RBC	11	4321467	C	T	0.012	1.05667	0.170997	1.69484e-09
MCH	11	4323774	A	C	0.038	-0.597577	0.100324	4.76299e-09
MCHC	11	4323774	A	C	0.038	0.941685	0.0959993	1.80798e-20
MCV	11	4323774	A	C	0.038	-1.03163	0.0970979	9.59295e-24
RDW	11	4323774	A	C	0.038	-1.20847	0.0949364	9.07075e-32
HGB	11	4324359	C	C	0.003	-2.08406	0.323512	3.03251e-10
MCH	11	4324359	C	C	0.003	-2.09194	0.330296	5.43457e-10
MCHC	11	4324359	C	C	0.003	-1.93851	0.32558	4.78979e-09
MCV	11	4324359	C	C	0.003	-2.22563	0.327638	3.34672e-11
RBC	11	4324359	C	C	0.003	1.90166	0.330219	1.72807e-08
RDW	11	4324359	C	C	0.003	-2.28606	0.324462	6.17882e-12
MCHC	11	4326643	T	C	0.055	0.597742	0.0819479	2.56234e-12
MCV	11	4326643	T	C	0.054	-0.680239	0.0824684	2.16478e-15
RDW	11	4326643	T	C	0.054	-0.680559	0.0811933	1.97595e-15
HGB	11	4329823	G	A	0.004	-1.6938	0.293142	1.50148e-08
MCH	11	4329823	G	A	0.004	-1.66376	0.293738	2.79446e-08
MCV	11	4329823	G	A	0.004	-1.81014	0.290679	1.1483e-09
RDW	11	4329823	G	A	0.004	-1.84674	0.285161	2.47325e-10
HGB	11	4329831	A	G	0.003	-2.08406	0.323512	3.03251e-10
MCH	11	4329831	A	G	0.003	-2.09194	0.330296	5.43457e-10
MCHC	11	4329831	A	G	0.003	-1.93851	0.32558	4.78979e-09
MCV	11	4329831	A	G	0.003	-2.22563	0.327638	3.34672e-11
RBC	11	4329831	A	G	0.003	1.90166	0.330219	1.72807e-08
RDW	11	4329831	A	G	0.003	-2.28606	0.324462	6.17882e-12
MCH	11	4330311	G	C	0.011	-1.03234	0.173439	4.85609e-09
MCHC	11	4330311	G	C	0.011	-0.967264	0.170577	2.32879e-08
MCV	11	4330311	G	C	0.011	-0.968035	0.172532	3.25319e-08
RBC	11	4330311	G	C	0.011	1.00069	0.173308	1.70324e-08
MCH	11	4331511	C	T	0.038	-0.593976	0.0989855	3.72202e-09
MCHC	11	4331511	C	T	0.038	0.950272	0.094499	2.66288e-21
MCV	11	4331511	C	T	0.038	-1.02438	0.0956915	5.66704e-24
RDW	11	4331511	C	T	0.038	-1.21328	0.0935855	1.07223e-32
HGB	11	4341175	G	T	0.003	-1.90849	0.339987	4.33915e-08
MCH	11	4341175	G	T	0.003	-2.04019	0.345104	6.4101e-09
MCHC	11	4341175	G	T	0.003	-1.88079	0.339876	4.87749e-08
MCV	11	4341175	G	T	0.003	-2.15156	0.342294	7.68812e-10
RBC	11	4341175	G	T	0.003	2.0726	0.344935	3.62043e-09
RDW	11	4341175	G	T	0.003	-2.36875	0.337717	7.35012e-12
MCH	11	4347665	A	T	0.038	-0.609994	0.100383	2.38981e-09
MCHC	11	4347665	A	T	0.038	0.953173	0.0959191	7.00432e-21
MCV	11	4347665	A	T	0.038	-1.04004	0.0970719	5.08794e-24
RDW	11	4347665	A	T	0.038	-1.22749	0.0949948	1.52491e-32
HGB	11	4347891	G	A	0.003	-2.08406	0.323512	3.03251e-10
MCH	11	4347891	G	A	0.003	-2.09194	0.330296	5.43457e-10
MCHC	11	4347891	G	A	0.003	-1.93851	0.32558	4.78979e-09
MCV	11	4347891	G	A	0.003	-2.22563	0.327638	3.34672e-11
RBC	11	4347891	G	A	0.003	1.90166	0.330219	1.72807e-08
RDW	11	4347891	G	A	0.003	-2.28606	0.324462	6.17882e-12
HGB	11	4347946	G	A	0.003	-2.08406	0.323512	3.03251e-10
MCH	11	4347946	G	A	0.003	-2.09194	0.330296	5.43457e-10
MCHC	11	4347946	G	A	0.003	-1.93851	0.32558	4.78979e-09
MCV	11	4347946	G	A	0.003	-2.22563	0.327638	3.34672e-11
RBC	11	4347946	G	A	0.003	1.90166	0.330219	1.72807e-08
RDW	11	4347946	G	A	0.003	-2.28606	0.324462	6.17882e-12
MCH	11	4355377	G	T	0.038	-0.609994	0.100383	2.38981e-09
MCHC	11	4355377	G	T	0.038	0.953173	0.0959191	7.00432e-21
MCV	11	4355377	G	T	0.038	-1.04004	0.0970719	5.08794e-24
RDW	11	4355377	G	T	0.038	-1.22749	0.0949948	1.52491e-32
HGB	11	4355819	T	C	0.003	-2.08406	0.323512	3.03251e-10
MCH	11	4355819	T	C	0.003	-2.09194	0.330296	5.43457e-10
MCHC	11	4355819	T	C	0.003	-1.93851	0.32558	4.78979e-09
MCV	11	4355819	T	C	0.003	-2.22563	0.327638	3.34672e-11
RBC	11	4355819	T	C	0.003	1.90166	0.330219	1.72807e-08
RDW	11	4355819	T	C	0.003	-2.28606	0.324462	6.17882e-12
HGB	11	4356754	T	C	0.003	-2.08406	0.323512	3.03251e-10
MCH	11	4356754	T	C	0.003	-2.09194	0.330296	5.43457e-10
MCHC	11	4356754	T	C	0.003	-1.93851	0.32558	4.78979e-09
MCV	11	4356754	T	C	0.003	-2.22563	0.327638	3.34672e-11
RBC	11	4356754	T	C	0.003	1.90166	0.330219	1.72807e-08
RDW	11	4356754	T	C	0.003	-2.28606	0.324462	6.17882e-12
HGB	11	4356861	G	C	0.003	-2.08406	0.323512	3.03251e-10
MCH	11	4356861	G	C	0.003	-2.09194	0.330296	5.43457e-10
MCHC	11	4356861	G	C	0.003	-1.93851	0.32558	4.78979e-09
MCV	11	4356861	G	C	0.003	-2.22563	0.327638	3.34672e-11
RBC	11	4356861	G	C	0.003	1.90166	0.330219	1.72807e-08
RDW	11	4356861	G	C	0.003	-2.28606	0.324462	6.17882e-12
HGB	11	4357282	T	A	0.003	-2.08406	0.323512	3.03251e-10
MCH	11	4357282	T	A	0.003	-2.09194	0.330296	5.43457e-10
MCHC	11	4357282	T	A	0.003	-1.93851	0.32558	4.78979e-09
MCV	11	4357282	T	A	0.003	-2.22563	0.327638	3.34672e-11
RBC	11	4357282	T	A	0.003	1.90166	0.330219	1.72807e-08
RDW	11	4357282	T	A	0.003	-2.28606	0.324462	6.17882e-12
HGB	11	4358704	C	A	0.003	-2.08406	0.323512	3.03251e-10
MCH	11	4358704	C	A	0.003	-2.09194	0.330296	5.43457e-10
MCHC	11	4358704	C	A	0.003	-1.93851	0.32558	4.78979e-09
MCV	11	4358704	C	A	0.003	-2.22563	0.327638	3.34672e-11
RBC	11	4358704	C	A	0.003	1.90166	0.330219	1.72807e-08
RDW	11	4358704	C	A	0.003	-2.28606	0.324462	6.17882e-12
MCH	11	4363139	A	T	0.038	-0.609994	0.100383	2.38981e-09
MCHC	11	4363139	A	T	0.038	0.953173	0.0959191	7.00432e-21
MCV	11	4363139	A	T	0.038	-1.04004	0.0970719	5.08794e-24
RDW	11	4363139	A	T	0.038	-1.22749	0.0949948	1.52491e-32
MCH	11	4363172	T	C	0.038	-0.604862	0.101262	4.32364e-09
MCHC	11	4363172	T	C	0.038	0.963081	0.0966972	5.85574e-21
MCV	11	4363172	T	C	0.038	-1.0467	0.0979384	5.87763e-24
RDW	11	4363172	T	C	0.038	-1.24624	0.0957769	4.93193e-33
MCH	11	4363174	A	G	0.038	-0.604862	0.101262	4.32364e-09
MCHC	11	4363174	A	G	0.038	0.963081	0.0966972	5.85574e-21
MCV	11	4363174	A	G	0.038	-1.0467	0.0979384	5.87763e-24
RDW	11	4363174	A	G	0.038	-1.24624	0.0957769	4.93193e-33
HGB	11	4370378	T	C	0.003	-2.08406	0.323512	3.03251e-10
MCH	11	4370378	T	C	0.003	-2.09194	0.330296	5.43457e-10
MCHC	11	4370378	T	C	0.003	-1.93851	0.32558	4.78979e-09
MCV	11	4370378	T	C	0.003	-2.22563	0.327638	3.34672e-11
RBC	11	4370378	T	C	0.003	1.90166	0.330219	1.72807e-08
RDW	11	4370378	T	C	0.003	-2.28606	0.324462	6.17882e-12
HGB	11	4372394	G	A	0.003	-2.08406	0.323512	3.03251e-10
MCH	11	4372394	G	A	0.003	-2.09194	0.330296	5.43457e-10
MCHC	11	4372394	G	A	0.003	-1.93851	0.32558	4.78979e-09
MCV	11	4372394	G	A	0.003	-2.22563	0.327638	3.34672e-11
RBC	11	4372394	G	A	0.003	1.90166	0.330219	1.72807e-08
RDW	11	4372394	G	A	0.003	-2.28606	0.324462	6.17882e-12
MCH	11	4372572	T	C	0.038	-0.624181	0.100762	1.22184e-09
MCHC	11	4372572	T	C	0.038	0.941439	0.0965081	2.89868e-20
MCV	11	4372572	T	C	0.038	-1.04344	0.0974516	6.33425e-24
RDW	11	4372572	T	C	0.038	-1.22004	0.0955168	7.55748e-32
HGB	11	4373165	G	A	0.003	-2.08406	0.323512	3.03251e-10
MCH	11	4373165	G	A	0.003	-2.09194	0.330296	5.43457e-10
MCHC	11	4373165	G	A	0.003	-1.93851	0.32558	4.78979e-09
MCV	11	4373165	G	A	0.003	-2.22563	0.327638	3.34672e-11
RBC	11	4373165	G	A	0.003	1.90166	0.330219	1.72807e-08
RDW	11	4373165	G	A	0.003	-2.28606	0.324462	6.17882e-12
HGB	11	4373801	A	G	0.003	-2.08406	0.323512	3.03251e-10
MCH	11	4373801	A	G	0.003	-2.09194	0.330296	5.43457e-10
MCHC	11	4373801	A	G	0.003	-1.93851	0.32558	4.78979e-09
MCV	11	4373801	A	G	0.003	-2.22563	0.327638	3.34672e-11
RBC	11	4373801	A	G	0.003	1.90166	0.330219	1.72807e-08
RDW	11	4373801	A	G	0.003	-2.28606	0.324462	6.17882e-12
HGB	11	4375903	C	A	0.003	-2.08406	0.323512	3.03251e-10
MCH	11	4375903	C	A	0.003	-2.09194	0.330296	5.43457e-10
MCHC	11	4375903	C	A	0.003	-1.93851	0.32558	4.78979e-09
MCV	11	4375903	C	A	0.003	-2.22563	0.327638	3.34672e-11
RBC	11	4375903	C	A	0.003	1.90166	0.330219	1.72807e-08
RDW	11	4375903	C	A	0.003	-2.28606	0.324462	6.17882e-12
MCH	11	4377311	A	G	0.038	-0.609994	0.100383	2.38981e-09
MCHC	11	4377311	A	G	0.038	0.953173	0.0959191	7.00432e-21
MCV	11	4377311	A	G	0.038	-1.04004	0.0970719	5.08794e-24
RDW	11	4377311	A	G	0.038	-1.22749	0.0949948	1.52491e-32
HGB	11	4378272	C	T	0.003	-2.08406	0.323512	3.03251e-10
MCH	11	4378272	C	T	0.003	-2.09194	0.330296	5.43457e-10
MCHC	11	4378272	C	T	0.003	-1.93851	0.32558	4.78979e-09
MCV	11	4378272	C	T	0.003	-2.22563	0.327638	3.34672e-11
RBC	11	4378272	C	T	0.003	1.90166	0.330219	1.72807e-08
RDW	11	4378272	C	T	0.003	-2.28606	0.324462	6.17882e-12
HGB	11	4378447	G	A	0.003	-2.08406	0.323512	3.03251e-10
MCH	11	4378447	G	A	0.003	-2.09194	0.330296	5.43457e-10
MCHC	11	4378447	G	A	0.003	-1.93851	0.32558	4.78979e-09
MCV	11	4378447	G	A	0.003	-2.22563	0.327638	3.34672e-11
RBC	11	4378447	G	A	0.003	1.90166	0.330219	1.72807e-08
RDW	11	4378447	G	A	0.003	-2.28606	0.324462	6.17882e-12
HGB	11	4381217	C	A	0.003	-2.08406	0.323512	3.03251e-10
MCH	11	4381217	C	A	0.003	-2.09194	0.330296	5.43457e-10
MCHC	11	4381217	C	A	0.003	-1.93851	0.32558	4.78979e-09
MCV	11	4381217	C	A	0.003	-2.22563	0.327638	3.34672e-11
RBC	11	4381217	C	A	0.003	1.90166	0.330219	1.72807e-08
RDW	11	4381217	C	A	0.003	-2.28606	0.324462	6.17882e-12
HGB	11	4383726	G	C	0.004	-1.95128	0.295278	1.15441e-10
MCH	11	4383726	G	C	0.004	-1.93765	0.303283	4.13476e-10
MCHC	11	4383726	G	C	0.004	-1.68408	0.299658	3.07584e-08
MCV	11	4383726	G	C	0.004	-2.05757	0.301175	2.74946e-11
RDW	11	4383726	G	C	0.004	-2.15896	0.299033	2.02679e-12
MCH	11	4383783	T	C	0.038	-0.611913	0.10074	2.39212e-09
MCHC	11	4383783	T	C	0.038	0.936212	0.0962929	4.80477e-20
MCV	11	4383783	T	C	0.038	-1.04107	0.0974682	6.01121e-24
RDW	11	4383783	T	C	0.038	-1.22551	0.095387	2.75639e-32
HGB	11	4383979	T	A	0.004	-1.95128	0.295278	1.15441e-10
MCH	11	4383979	T	A	0.004	-1.93765	0.303283	4.13476e-10
MCHC	11	4383979	T	A	0.004	-1.68408	0.299658	3.07584e-08
MCV	11	4383979	T	A	0.004	-2.05757	0.301175	2.74946e-11
RDW	11	4383979	T	A	0.004	-2.15896	0.299033	2.02679e-12
MCHC	11	4387223	T	C	0.043	0.875383	0.0891516	1.73222e-20
MCV	11	4387223	T	C	0.043	-0.869331	0.0907768	6.68757e-20
RDW	11	4387223	T	C	0.043	-1.04354	0.0889552	6.6463e-28
MCH	11	4390449	A	G	0.037	-0.612158	0.100386	2.10828e-09
MCHC	11	4390449	A	G	0.037	0.954671	0.095961	7.13995e-21
MCV	11	4390449	A	G	0.037	-1.04684	0.0970021	2.75187e-24
RDW	11	4390449	A	G	0.037	-1.23389	0.0947947	6.67501e-33
MCH	11	4390542	C	T	0.038	-0.612942	0.100541	2.14086e-09
MCHC	11	4390542	C	T	0.038	0.969767	0.0959803	1.84652e-21
MCV	11	4390542	C	T	0.038	-1.05521	0.0971051	1.44166e-24
RDW	11	4390542	C	T	0.038	-1.25184	0.0949476	1.18844e-33
MCH	11	4391532	T	C	0.038	-0.612942	0.100541	2.14086e-09
MCHC	11	4391532	T	C	0.038	0.969767	0.0959803	1.84652e-21
MCV	11	4391532	T	C	0.038	-1.05521	0.0971051	1.44166e-24
RDW	11	4391532	T	C	0.038	-1.25184	0.0949476	1.18844e-33
MCH	11	4392340	C	G	0.037	-0.621023	0.100559	1.34051e-09
MCHC	11	4392340	C	G	0.037	0.966009	0.0961222	2.70923e-21
MCV	11	4392340	C	G	0.037	-1.05979	0.0971368	9.49858e-25
RDW	11	4392340	C	G	0.037	-1.24814	0.0949643	1.70251e-33
MCHC	11	4392567	A	A	0.052	0.848981	0.0873888	6.77666e-20
MCV	11	4392567	A	A	0.052	-0.758668	0.089361	4.55098e-16
RDW	11	4392567	A	A	0.052	-0.927823	0.0874522	2.83824e-23
MCH	11	4393599	A	G	0.038	-0.612942	0.100541	2.14086e-09
MCHC	11	4393599	A	G	0.038	0.969767	0.0959803	1.84652e-21
MCV	11	4393599	A	G	0.038	-1.05521	0.0971051	1.44166e-24
RDW	11	4393599	A	G	0.038	-1.25184	0.0949476	1.18844e-33
MCH	11	4395713	A	G	0.038	-0.615876	0.0999846	1.47157e-09
MCHC	11	4395713	A	G	0.038	0.951997	0.0955487	6.31753e-21
MCV	11	4395713	A	G	0.038	-1.04868	0.0965962	1.56248e-24
RDW	11	4395713	A	G	0.038	-1.23639	0.0944816	3.08216e-33
MCH	11	4395722	T	C	0.038	-0.612942	0.100541	2.14086e-09
MCHC	11	4395722	T	C	0.038	0.969767	0.0959803	1.84652e-21
MCV	11	4395722	T	C	0.038	-1.05521	0.0971051	1.44166e-24
RDW	11	4395722	T	C	0.038	-1.25184	0.0949476	1.18844e-33
HGB	11	4397808	A	G	0.003	-2.08406	0.323512	3.03251e-10
MCH	11	4397808	A	G	0.003	-2.09194	0.330296	5.43457e-10
MCHC	11	4397808	A	G	0.003	-1.93851	0.32558	4.78979e-09
MCV	11	4397808	A	G	0.003	-2.22563	0.327638	3.34672e-11
RBC	11	4397808	A	G	0.003	1.90166	0.330219	1.72807e-08
RDW	11	4397808	A	G	0.003	-2.28606	0.324462	6.17882e-12
MCHC	11	4404067	A	A	0.14	0.303694	0.0534102	2.99517e-08
MCHC	11	4404126	G	G	0.14	0.303562	0.0533902	2.98627e-08
MCHC	11	4404141	G	A	0.14	0.303562	0.0533902	2.98627e-08
MCHC	11	4405682	G	A	0.14	0.297891	0.0532285	4.9851e-08
MCH	11	4405708	C	G	0.037	-0.610401	0.101021	2.93605e-09
MCHC	11	4405708	C	G	0.037	0.949693	0.0966365	1.81788e-20
MCV	11	4405708	C	G	0.037	-1.04609	0.0976642	5.565e-24
RDW	11	4405708	C	G	0.037	-1.23932	0.0955085	8.1385e-33
MCHC	11	4405905	T	T	0.14	0.301395	0.0534533	4.24325e-08
MCHC	11	4406036	T	T	0.141	0.300964	0.0534431	4.076e-08
MCHC	11	4406194	T	C	0.141	0.299182	0.0531932	4.14839e-08
MCHC	11	4406560	C	T	0.141	0.297657	0.0530486	4.45397e-08
MCH	11	4406668	T	C	0.037	-0.606294	0.100629	3.22622e-09
MCHC	11	4406668	T	C	0.037	0.949333	0.09619	1.34121e-20
MCV	11	4406668	T	C	0.037	-1.04126	0.0972721	5.85394e-24
RDW	11	4406668	T	C	0.037	-1.23119	0.0951395	1.21711e-32
MCH	11	4406890	A	G	0.038	-0.612942	0.100541	2.14086e-09
MCHC	11	4406890	A	G	0.038	0.969767	0.0959803	1.84652e-21
MCV	11	4406890	A	G	0.038	-1.05521	0.0971051	1.44166e-24
RDW	11	4406890	A	G	0.038	-1.25184	0.0949476	1.18844e-33
MCH	11	4407145	A	G	0.038	-0.612942	0.100541	2.14086e-09
MCHC	11	4407145	A	G	0.038	0.969767	0.0959803	1.84652e-21
MCV	11	4407145	A	G	0.038	-1.05521	0.0971051	1.44166e-24
RDW	11	4407145	A	G	0.038	-1.25184	0.0949476	1.18844e-33
MCHC	11	4407426	C	T	0.14	0.301716	0.0534051	3.7374e-08
MCHC	11	4407593	A	G	0.141	0.301654	0.0533351	3.61517e-08
MCHC	11	4407597	A	C	0.141	0.300146	0.0533497	4.14499e-08
MCHC	11	4407753	T	C	0.141	0.307151	0.0534048	2.08788e-08
MCH	11	4407925	A	G	0.04	-0.623043	0.0991985	7.0009e-10
MCHC	11	4407925	A	G	0.04	0.862083	0.0954224	8.78154e-18
MCV	11	4407925	A	G	0.04	-1.03018	0.0960715	3.62282e-24
RDW	11	4407925	A	G	0.04	-1.17898	0.0941797	5.23473e-31
MCHC	11	4408062	A	G	0.141	0.301134	0.0533173	3.71486e-08
MCHC	11	4408467	C	T	0.141	0.298803	0.0532692	4.60293e-08
MCH	11	4410795	A	A	0.038	-0.612942	0.100541	2.14086e-09
MCHC	11	4410795	A	A	0.038	0.969767	0.0959803	1.84652e-21
MCV	11	4410795	A	A	0.038	-1.05521	0.0971051	1.44166e-24
RDW	11	4410795	A	A	0.038	-1.25184	0.0949476	1.18844e-33
MCH	11	4411313	T	A	0.038	-0.612942	0.100541	2.14086e-09
MCHC	11	4411313	T	A	0.038	0.969767	0.0959803	1.84652e-21
MCV	11	4411313	T	A	0.038	-1.05521	0.0971051	1.44166e-24
RDW	11	4411313	T	A	0.038	-1.25184	0.0949476	1.18844e-33
MCH	11	4411861	A	G	0.038	-0.612942	0.100541	2.14086e-09
MCHC	11	4411861	A	G	0.038	0.969767	0.0959803	1.84652e-21
MCV	11	4411861	A	G	0.038	-1.05521	0.0971051	1.44166e-24
RDW	11	4411861	A	G	0.038	-1.25184	0.0949476	1.18844e-33
MCH	11	4413892	T	G	0.038	-0.589585	0.100138	7.08893e-09
MCHC	11	4413892	T	G	0.038	0.975533	0.0954301	7.06061e-22
MCV	11	4413892	T	G	0.038	-1.03896	0.0967211	4.24349e-24
RDW	11	4413892	T	G	0.038	-1.23665	0.0945682	3.24486e-33
MCHC	11	4413972	T	G	0.043	0.863807	0.0905549	1.65474e-19
MCV	11	4413972	T	G	0.043	-0.879175	0.0920732	8.24481e-20
RDW	11	4413972	T	G	0.043	-1.05114	0.0902834	1.45075e-27
MCH	11	4431907	T	C	0.037	-0.609024	0.101385	3.60901e-09
MCHC	11	4431907	T	C	0.037	0.982384	0.0966593	1.27078e-21
MCV	11	4431907	T	C	0.037	-1.05876	0.0978692	2.47446e-24
RDW	11	4431907	T	C	0.037	-1.25276	0.0957767	3.80498e-33
MCH	11	4435290	A	G	0.037	-0.609024	0.101385	3.60901e-09
MCHC	11	4435290	A	G	0.037	0.982384	0.0966593	1.27078e-21
MCV	11	4435290	A	G	0.037	-1.05876	0.0978692	2.47446e-24
RDW	11	4435290	A	G	0.037	-1.25276	0.0957767	3.80498e-33
MCH	11	4435525	G	C	0.037	-0.609024	0.101385	3.60901e-09
MCHC	11	4435525	G	C	0.037	0.982384	0.0966593	1.27078e-21
MCV	11	4435525	G	C	0.037	-1.05876	0.0978692	2.47446e-24
RDW	11	4435525	G	C	0.037	-1.25276	0.0957767	3.80498e-33
MCH	11	4435967	A	A	0.037	-0.609024	0.101385	3.60901e-09
MCHC	11	4435967	A	A	0.037	0.982384	0.0966593	1.27078e-21
MCV	11	4435967	A	A	0.037	-1.05876	0.0978692	2.47446e-24
RDW	11	4435967	A	A	0.037	-1.25276	0.0957767	3.80498e-33
MCH	11	4437433	C	T	0.036	-0.633552	0.103764	2.01034e-09
MCHC	11	4437433	C	T	0.036	0.991464	0.099065	4.57382e-21
MCV	11	4437433	C	T	0.036	-1.09387	0.100169	8.86789e-25
RDW	11	4437433	C	T	0.036	-1.27945	0.098068	4.6015e-33
MCH	11	4437633	A	G	0.037	-0.609024	0.101385	3.60901e-09
MCHC	11	4437633	A	G	0.037	0.982384	0.0966593	1.27078e-21
MCV	11	4437633	A	G	0.037	-1.05876	0.0978692	2.47446e-24
RDW	11	4437633	A	G	0.037	-1.25276	0.0957767	3.80498e-33
MCV	11	4437871	T	C	0.121	-0.323474	0.0580278	3.9432e-08
RDW	11	4437871	T	C	0.121	-0.323182	0.0575223	3.24924e-08
MCH	11	4440998	G	A	0.037	-0.609024	0.101385	3.60901e-09
MCHC	11	4440998	G	A	0.037	0.982384	0.0966593	1.27078e-21
MCV	11	4440998	G	A	0.037	-1.05876	0.0978692	2.47446e-24
RDW	11	4440998	G	A	0.037	-1.25276	0.0957767	3.80498e-33
RDW	11	4441818	G	C	0.12	-0.325127	0.0577783	3.0849e-08
MCH	11	4442794	C	G	0.037	-0.58123	0.09985	1.02559e-08
MCHC	11	4442794	C	G	0.037	0.972033	0.0950625	8.5426e-22
MCV	11	4442794	C	G	0.037	-1.0311	0.0964347	6.55347e-24
RDW	11	4442794	C	G	0.037	-1.23	0.0942147	4.33125e-33
MCH	11	4443073	G	C	0.039	-0.583623	0.0986846	6.17797e-09
MCHC	11	4443073	G	C	0.04	0.943255	0.0941322	4.19008e-21
MCV	11	4443073	G	C	0.039	-1.00959	0.0953853	1.91491e-23
RDW	11	4443073	G	C	0.04	-1.18337	0.0935574	2.27528e-31
MCHC	11	4443223	A	G	0.045	0.838424	0.0886078	3.02242e-19
MCV	11	4443223	A	G	0.045	-0.819719	0.0901814	3.94706e-18
RDW	11	4443223	A	G	0.045	-0.977719	0.0886116	3.93392e-25
MCH	11	4446241	A	T	0.04	-0.557954	0.0974691	1.7564e-08
MCHC	11	4446241	A	T	0.041	0.876656	0.0933661	5.86013e-19
MCV	11	4446241	A	T	0.04	-0.960831	0.094468	5.26413e-22
RDW	11	4446241	A	T	0.041	-1.15074	0.0925256	1.0238e-30
MCHC	11	4446293	A	G	0.098	0.41257	0.059945	1.94156e-11
MCV	11	4446293	A	G	0.097	-0.356562	0.0610927	9.91127e-09
RDW	11	4446293	A	G	0.098	-0.45018	0.0601682	3.45949e-13
MCHC	11	4446560	G	C	0.098	0.41257	0.059945	1.94156e-11
MCV	11	4446560	G	C	0.097	-0.356562	0.0610927	9.91127e-09
RDW	11	4446560	G	C	0.098	-0.45018	0.0601682	3.45949e-13
MCHC	11	4446580	T	A	0.101	0.404032	0.0602509	6.04318e-11
MCV	11	4446580	T	A	0.1	-0.341064	0.061397	4.82137e-08
RDW	11	4446580	T	A	0.101	-0.440049	0.0604458	1.40516e-12
MCHC	11	4448393	C	C	0.099	0.397242	0.062104	5.02407e-10
MCH	11	4449709	T	C	0.04	-0.571068	0.0984274	1.13519e-08
MCHC	11	4449709	T	C	0.04	0.879581	0.0943657	9.91541e-19
MCV	11	4449709	T	C	0.04	-0.97602	0.0954045	3.00902e-22
RDW	11	4449709	T	C	0.04	-1.15554	0.0934686	2.03203e-30
MCHC	11	4450046	A	G	0.1	0.383474	0.0624693	2.39509e-09
MCH	11	4450973	T	A	0.04	-0.557954	0.0974691	1.7564e-08
MCHC	11	4450973	T	A	0.041	0.876656	0.0933661	5.86013e-19
MCV	11	4450973	T	A	0.04	-0.960831	0.094468	5.26413e-22
RDW	11	4450973	T	A	0.041	-1.15074	0.0925256	1.0238e-30
MCV	11	4456353	T	A	0.196	-0.274088	0.0472947	1.17848e-08
RDW	11	4456353	T	A	0.196	-0.287567	0.0468762	1.68071e-09
MCH	11	4460455	A	G	0.037	-0.595533	0.100834	6.5103e-09
MCHC	11	4460455	A	G	0.037	0.953868	0.0963443	1.14412e-20
MCV	11	4460455	A	G	0.037	-1.03258	0.0974336	1.86877e-23
RDW	11	4460455	A	G	0.037	-1.22472	0.0953659	3.43451e-32
MCH	11	4473148	A	G	0.041	-0.544921	0.0964987	2.66627e-08
MCHC	11	4473148	A	G	0.041	0.887704	0.0922152	9.13465e-20
MCV	11	4473148	A	G	0.041	-0.944576	0.0935773	9.06921e-22
RDW	11	4473148	A	G	0.041	-1.12493	0.0917579	4.82651e-30
MCH	11	4473361	A	C	0.037	-0.609024	0.101385	3.60901e-09
MCHC	11	4473361	A	C	0.037	0.982384	0.0966593	1.27078e-21
MCV	11	4473361	A	C	0.037	-1.05876	0.0978692	2.47446e-24
RDW	11	4473361	A	C	0.037	-1.25276	0.0957767	3.80498e-33
MCH	11	4474299	G	A	0.037	-0.609024	0.101385	3.60901e-09
MCHC	11	4474299	G	A	0.037	0.982384	0.0966593	1.27078e-21
MCV	11	4474299	G	A	0.037	-1.05876	0.0978692	2.47446e-24
RDW	11	4474299	G	A	0.037	-1.25276	0.0957767	3.80498e-33
MCH	11	4474308	G	A	0.037	-0.609024	0.101385	3.60901e-09
MCHC	11	4474308	G	A	0.037	0.982384	0.0966593	1.27078e-21
MCV	11	4474308	G	A	0.037	-1.05876	0.0978692	2.47446e-24
RDW	11	4474308	G	A	0.037	-1.25276	0.0957767	3.80498e-33
MCH	11	4474599	A	G	0.037	-0.609024	0.101385	3.60901e-09
MCHC	11	4474599	A	G	0.037	0.982384	0.0966593	1.27078e-21
MCV	11	4474599	A	G	0.037	-1.05876	0.0978692	2.47446e-24
RDW	11	4474599	A	G	0.037	-1.25276	0.0957767	3.80498e-33
MCH	11	4474730	T	C	0.037	-0.609024	0.101385	3.60901e-09
MCHC	11	4474730	T	C	0.037	0.982384	0.0966593	1.27078e-21
MCV	11	4474730	T	C	0.037	-1.05876	0.0978692	2.47446e-24
RDW	11	4474730	T	C	0.037	-1.25276	0.0957767	3.80498e-33
MCH	11	4476434	C	C	0.037	-0.609024	0.101385	3.60901e-09
MCHC	11	4476434	C	C	0.037	0.982384	0.0966593	1.27078e-21
MCV	11	4476434	C	C	0.037	-1.05876	0.0978692	2.47446e-24
RDW	11	4476434	C	C	0.037	-1.25276	0.0957767	3.80498e-33
HGB	11	4476503	G	C	0.003	-2.08406	0.323512	3.03251e-10
MCH	11	4476503	G	C	0.003	-2.09194	0.330296	5.43457e-10
MCHC	11	4476503	G	C	0.003	-1.93851	0.32558	4.78979e-09
MCV	11	4476503	G	C	0.003	-2.22563	0.327638	3.34672e-11
RBC	11	4476503	G	C	0.003	1.90166	0.330219	1.72807e-08
RDW	11	4476503	G	C	0.003	-2.28606	0.324462	6.17882e-12
MCH	11	4476831	T	C	0.037	-0.609024	0.101385	3.60901e-09
MCHC	11	4476831	T	C	0.037	0.982384	0.0966593	1.27078e-21
MCV	11	4476831	T	C	0.037	-1.05876	0.0978692	2.47446e-24
RDW	11	4476831	T	C	0.037	-1.25276	0.0957767	3.80498e-33
MCH	11	4479379	C	T	0.037	-0.609024	0.101385	3.60901e-09
MCHC	11	4479379	C	T	0.037	0.982384	0.0966593	1.27078e-21
MCV	11	4479379	C	T	0.037	-1.05876	0.0978692	2.47446e-24
RDW	11	4479379	C	T	0.037	-1.25276	0.0957767	3.80498e-33
MCHC	11	4479646	A	G	0.09	0.422727	0.0634861	7.09402e-11
MCV	11	4479646	A	G	0.09	-0.475131	0.0639136	7.55829e-13
RDW	11	4479646	A	G	0.09	-0.572797	0.0627426	2.87734e-18
MCHC	11	4479806	T	C	0.043	0.884707	0.0902085	1.95321e-20
MCV	11	4479806	T	C	0.043	-0.878382	0.0918884	7.99411e-20
RDW	11	4479806	T	C	0.043	-1.04619	0.0901706	2.36375e-27
MCH	11	4480080	A	G	0.037	-0.600598	0.101312	5.78524e-09
MCHC	11	4480080	A	G	0.037	0.990854	0.0965657	5.14309e-22
MCV	11	4480080	A	G	0.037	-1.05425	0.0977805	3.81698e-24
RDW	11	4480080	A	G	0.037	-1.25257	0.0956593	3.98483e-33
MCHC	11	4480633	A	T	0.043	0.887619	0.0911186	3.28327e-20
MCV	11	4480633	A	T	0.043	-0.891091	0.0927492	5.12214e-20
RDW	11	4480633	A	T	0.043	-1.04885	0.0910428	4.87213e-27
MCH	11	4481300	G	A	0.037	-0.606414	0.10087	3.51851e-09
MCHC	11	4481300	G	A	0.037	0.988421	0.0961406	4.35684e-22
MCV	11	4481300	G	A	0.037	-1.06081	0.0973467	1.18482e-24
RDW	11	4481300	G	A	0.037	-1.25433	0.0951871	1.58211e-33
RDW	11	4483645	A	G	0.239	-0.244206	0.0434525	3.18508e-08
MCH	11	4484236	A	T	0.037	-0.606414	0.10087	3.51851e-09
MCHC	11	4484236	A	T	0.037	0.988421	0.0961406	4.35684e-22
MCV	11	4484236	A	T	0.037	-1.06081	0.0973467	1.18482e-24
RDW	11	4484236	A	T	0.037	-1.25433	0.0951871	1.58211e-33
RDW	11	4487875	G	T	0.242	-0.247816	0.0432602	1.70869e-08
RDW	11	4491642	C	T	0.282	-0.241677	0.0402834	3.75612e-09
MCH	11	4492742	A	G	0.037	-0.606414	0.10087	3.51851e-09
MCHC	11	4492742	A	G	0.037	0.988421	0.0961406	4.35684e-22
MCV	11	4492742	A	G	0.037	-1.06081	0.0973467	1.18482e-24
RDW	11	4492742	A	G	0.037	-1.25433	0.0951871	1.58211e-33
MCH	11	4493018	C	T	0.037	-0.606414	0.10087	3.51851e-09
MCHC	11	4493018	C	T	0.037	0.988421	0.0961406	4.35684e-22
MCV	11	4493018	C	T	0.037	-1.06081	0.0973467	1.18482e-24
RDW	11	4493018	C	T	0.037	-1.25433	0.0951871	1.58211e-33
MCH	11	4493256	T	C	0.037	-0.620136	0.102564	2.86996e-09
MCHC	11	4493256	T	C	0.037	0.984045	0.0978846	3.16846e-21
MCV	11	4493256	T	C	0.037	-1.07406	0.0990213	1.84025e-24
RDW	11	4493256	T	C	0.037	-1.27486	0.0968553	1.4754e-33
RDW	11	4493455	A	G	0.289	-0.245677	0.039903	1.51083e-09
RDW	11	4493656	A	A	0.245	-0.247159	0.0431485	1.72704e-08
MCH	11	4495030	G	C	0.037	-0.606414	0.10087	3.51851e-09
MCHC	11	4495030	G	C	0.037	0.988421	0.0961406	4.35684e-22
MCV	11	4495030	G	C	0.037	-1.06081	0.0973467	1.18482e-24
RDW	11	4495030	G	C	0.037	-1.25433	0.0951871	1.58211e-33
MCH	11	4496126	G	A	0.037	-0.606414	0.10087	3.51851e-09
MCHC	11	4496126	G	A	0.037	0.988421	0.0961406	4.35684e-22
MCV	11	4496126	G	A	0.037	-1.06081	0.0973467	1.18482e-24
RDW	11	4496126	G	A	0.037	-1.25433	0.0951871	1.58211e-33
RDW	11	4496210	T	C	0.245	-0.252832	0.043049	7.59491e-09
RDW	11	4497292	G	C	0.248	-0.245527	0.0431088	2.04935e-08
RDW	11	4497323	G	A	0.248	-0.249552	0.0430858	1.19087e-08
MCH	11	4501433	A	T	0.037	-0.606414	0.10087	3.51851e-09
MCHC	11	4501433	A	T	0.037	0.988421	0.0961406	4.35684e-22
MCV	11	4501433	A	T	0.037	-1.06081	0.0973467	1.18482e-24
RDW	11	4501433	A	T	0.037	-1.25433	0.0951871	1.58211e-33
MCH	11	4502975	C	T	0.037	-0.606414	0.10087	3.51851e-09
MCHC	11	4502975	C	T	0.037	0.988421	0.0961406	4.35684e-22
MCV	11	4502975	C	T	0.037	-1.06081	0.0973467	1.18482e-24
RDW	11	4502975	C	T	0.037	-1.25433	0.0951871	1.58211e-33
RDW	11	4503208	C	T	0.143	-0.319177	0.0528575	4.01028e-09
MCH	11	4504169	C	C	0.037	-0.622282	0.101994	2.08135e-09
MCHC	11	4504169	C	C	0.037	0.995141	0.0972918	6.64659e-22
MCV	11	4504169	C	C	0.037	-1.08054	0.0984334	5.43251e-25
RDW	11	4504169	C	C	0.037	-1.26339	0.0962871	2.68042e-33
MCH	11	4504207	T	A	0.044	-0.549049	0.0939234	9.44313e-09
MCHC	11	4504207	T	A	0.044	0.820646	0.0904022	5.54384e-18
MCV	11	4504207	T	A	0.044	-0.933347	0.0909562	3.63699e-22
RDW	11	4504207	T	A	0.044	-1.10335	0.088987	4.00649e-30
MCH	11	4505023	T	C	0.037	-0.606414	0.10087	3.51851e-09
MCHC	11	4505023	T	C	0.037	0.988421	0.0961406	4.35684e-22
MCV	11	4505023	T	C	0.037	-1.06081	0.0973467	1.18482e-24
RDW	11	4505023	T	C	0.037	-1.25433	0.0951871	1.58211e-33
MCHC	11	4505144	T	C	0.095	0.400658	0.0625157	4.4797e-10
RDW	11	4505144	T	C	0.095	-0.365204	0.0629375	1.56556e-08
MCH	11	4505296	T	C	0.037	-0.600557	0.101369	5.83512e-09
MCHC	11	4505296	T	C	0.037	0.9819	0.0966177	1.33917e-21
MCV	11	4505296	T	C	0.037	-1.05142	0.0978584	5.03605e-24
RDW	11	4505296	T	C	0.037	-1.24554	0.095731	9.1827e-33
MCV	11	4505896	G	G	0.245	-0.244949	0.0436678	3.26241e-08
RDW	11	4505896	G	G	0.244	-0.248611	0.0433178	1.59755e-08
MCV	11	4505966	T	C	0.246	-0.243589	0.0435509	3.55098e-08
RDW	11	4505966	T	C	0.246	-0.253458	0.0431892	7.6934e-09
RDW	11	4506136	G	A	0.246	-0.252726	0.0431094	8.03113e-09
RDW	11	4506369	G	G	0.246	-0.248969	0.0432389	1.43709e-08
MCV	11	4506391	A	G	0.246	-0.242357	0.0437217	4.67498e-08
RDW	11	4506391	A	G	0.245	-0.249352	0.0433839	1.52256e-08
RDW	11	4506451	T	T	0.245	-0.250939	0.0430179	9.39163e-09
RDW	11	4506503	T	T	0.244	-0.241999	0.0433918	3.90563e-08
RDW	11	4506587	G	G	0.246	-0.247792	0.0430877	1.50234e-08
MCV	11	4506678	C	G	0.245	-0.24743	0.0437014	2.47329e-08
RDW	11	4506678	C	G	0.245	-0.255758	0.0433381	6.47727e-09
MCV	11	4506681	T	A	0.245	-0.24743	0.0437014	2.47329e-08
RDW	11	4506681	T	A	0.245	-0.255758	0.0433381	6.47727e-09
RDW	11	4506766	A	T	0.247	-0.247877	0.0428785	1.26674e-08
RDW	11	4506791	G	A	0.245	-0.24333	0.0430498	2.58155e-08
RDW	11	4506861	A	G	0.246	-0.242188	0.0432382	3.41324e-08
RDW	11	4507065	T	C	0.245	-0.245742	0.0431819	2.11277e-08
MCV	11	4507116	G	A	0.246	-0.244924	0.0434492	2.80462e-08
RDW	11	4507116	G	A	0.246	-0.255409	0.0430858	5.54332e-09
RDW	11	4507485	G	A	0.244	-0.257514	0.042987	3.93364e-09
RDW	11	4507714	A	C	0.244	-0.24476	0.0433991	2.77849e-08
RDW	11	4507982	G	G	0.249	-0.246611	0.0431348	1.79548e-08
RDW	11	4508056	C	C	0.245	-0.247348	0.0432995	1.85471e-08
RDW	11	4508073	T	C	0.245	-0.248679	0.0432784	1.54851e-08
RDW	11	4508220	A	C	0.246	-0.248204	0.0430929	1.43856e-08
MCV	11	4508254	G	A	0.247	-0.242002	0.0434727	4.10431e-08
RDW	11	4508254	G	A	0.246	-0.251856	0.0431141	9.00714e-09
RDW	11	4508535	C	T	0.246	-0.246477	0.0432096	1.94637e-08
RDW	11	4508558	A	A	0.246	-0.246285	0.0431388	1.90021e-08
RDW	11	4508604	T	C	0.245	-0.247761	0.043146	1.57062e-08
RDW	11	4508836	C	T	0.246	-0.243845	0.0430763	2.4704e-08
RDW	11	4508938	G	A	0.246	-0.248156	0.0431378	1.47854e-08
MCV	11	4508967	G	A	0.246	-0.244565	0.0435738	3.19093e-08
RDW	11	4508967	G	A	0.245	-0.254419	0.0432128	6.92376e-09
MCV	11	4509003	G	C	0.246	-0.242878	0.0434878	3.71636e-08
RDW	11	4509003	G	C	0.246	-0.253638	0.0431199	7.16863e-09
RDW	11	4509133	A	T	0.247	-0.251542	0.0430823	9.19512e-09
MCV	11	4509142	A	G	0.247	-0.241072	0.0433669	4.30568e-08
RDW	11	4509142	A	G	0.247	-0.254464	0.0429941	5.86212e-09
RDW	11	4509217	T	G	0.246	-0.249278	0.0431285	1.27772e-08
RDW	11	4509709	C	A	0.247	-0.248354	0.0429616	1.26881e-08
MCV	11	4509818	G	A	0.246	-0.251776	0.0434411	1.16006e-08
RDW	11	4509818	G	A	0.245	-0.259209	0.0430922	3.34406e-09
RDW	11	4509915	G	T	0.246	-0.24602	0.0429722	1.74833e-08
MCV	11	4510041	C	T	0.244	-0.246371	0.0438118	3.03584e-08
RDW	11	4510041	C	T	0.244	-0.253959	0.0433675	8.34893e-09
MCV	11	4510047	A	G	0.244	-0.246555	0.0437989	2.93888e-08
RDW	11	4510047	A	G	0.244	-0.254386	0.0433493	7.8056e-09
RDW	11	4510175	T	A	0.246	-0.248413	0.0430872	1.38397e-08
RDW	11	4510207	A	C	0.246	-0.248957	0.0429297	1.1467e-08
RDW	11	4510263	G	A	0.246	-0.246651	0.0430897	1.74403e-08
RDW	11	4510290	G	T	0.246	-0.252011	0.0430987	8.69366e-09
RDW	11	4510296	C	T	0.246	-0.252011	0.0430987	8.69366e-09
MCV	11	4510623	G	G	0.247	-0.242701	0.0434598	3.71339e-08
RDW	11	4510623	G	G	0.247	-0.252403	0.0430942	8.22136e-09
RDW	11	4510676	C	T	0.246	-0.250367	0.0432505	1.2145e-08
RDW	11	4510868	A	G	0.246	-0.249995	0.0430151	1.0665e-08
RDW	11	4510885	A	G	0.247	-0.250383	0.0429965	1.0007e-08
RDW	11	4510903	C	T	0.247	-0.250383	0.0429965	1.0007e-08
RDW	11	4511001	G	T	0.246	-0.249557	0.042979	1.09696e-08
RDW	11	4511130	T	T	0.244	-0.251072	0.0435956	1.43309e-08
MCV	11	4511153	G	T	0.246	-0.246134	0.0435864	2.65778e-08
RDW	11	4511153	G	T	0.246	-0.258733	0.0432176	3.94331e-09
MCV	11	4511284	A	G	0.003	-1.95825	0.347678	2.85282e-08
RBC	11	4511284	A	G	0.003	2.09953	0.347987	2.99215e-09
RDW	11	4511355	T	C	0.245	-0.240873	0.0431399	3.75802e-08
RDW	11	4511365	A	G	0.245	-0.239368	0.043222	4.81195e-08
RDW	11	4511398	G	C	0.245	-0.248391	0.0430199	1.32047e-08
RDW	11	4511439	G	C	0.244	-0.245087	0.0431329	2.20793e-08
RDW	11	4511495	T	C	0.246	-0.248721	0.0430345	1.27775e-08
MCV	11	4511615	A	G	0.245	-0.242685	0.0435937	4.09634e-08
RDW	11	4511615	A	G	0.245	-0.251305	0.0432336	1.05952e-08
RDW	11	4511778	G	A	0.246	-0.248131	0.0430243	1.3666e-08
RDW	11	4511888	A	G	0.246	-0.245904	0.0430989	1.94978e-08
RDW	11	4512016	A	G	0.245	-0.249191	0.0432192	1.37898e-08
RDW	11	4512034	C	T	0.246	-0.249419	0.0432074	1.32845e-08
RDW	11	4512187	C	T	0.246	-0.244809	0.0429975	2.0664e-08
MCHC	11	4512317	C	T	0.043	0.884707	0.0902085	1.95321e-20
MCV	11	4512317	C	T	0.043	-0.878382	0.0918884	7.99411e-20
RDW	11	4512317	C	T	0.043	-1.04619	0.0901706	2.36375e-27
RDW	11	4512426	C	C	0.246	-0.249723	0.0430635	1.14676e-08
RDW	11	4512529	G	A	0.245	-0.249586	0.0432243	1.31043e-08
MCV	11	4512658	A	G	0.244	-0.244247	0.0438233	3.94836e-08
RDW	11	4512658	A	G	0.244	-0.25251	0.043454	1.06675e-08
MCV	11	4512659	C	C	0.244	-0.244247	0.0438233	3.94836e-08
RDW	11	4512659	C	C	0.244	-0.25251	0.043454	1.06675e-08
RDW	11	4513073	G	A	0.245	-0.243908	0.043234	2.7389e-08
MCV	11	4513131	A	C	0.245	-0.244536	0.043623	3.33173e-08
RDW	11	4513131	A	C	0.245	-0.258582	0.0432421	4.12858e-09
MCV	11	4513146	T	G	0.245	-0.246143	0.0437387	2.95278e-08
RDW	11	4513146	T	G	0.245	-0.254177	0.0433709	8.13204e-09
RDW	11	4513190	A	G	0.246	-0.246642	0.0431319	1.79173e-08
RDW	11	4513246	C	T	0.246	-0.244812	0.0431684	2.32831e-08
RDW	11	4513248	T	C	0.246	-0.244812	0.0431684	2.32831e-08
MCV	11	4513676	G	T	0.245	-0.252383	0.0439384	1.56509e-08
RDW	11	4513676	G	T	0.245	-0.260943	0.0435672	3.92741e-09
MCV	11	4513684	G	C	0.245	-0.252261	0.0441398	1.83719e-08
RDW	11	4513684	G	C	0.244	-0.265405	0.0437624	2.53071e-09
MCV	11	4513688	T	G	0.245	-0.252261	0.0441398	1.83719e-08
RDW	11	4513688	T	G	0.244	-0.265405	0.0437624	2.53071e-09
RDW	11	4513852	G	A	0.247	-0.244543	0.0431209	2.37515e-08
RDW	11	4514001	T	C	0.253	-0.238272	0.0427541	4.01869e-08
RDW	11	4514057	A	A	0.253	-0.242434	0.0429516	2.73082e-08
RDW	11	4514133	A	A	0.244	-0.245934	0.0431517	2.06865e-08
MCV	11	4514159	T	T	0.245	-0.242512	0.043511	4.05753e-08
RDW	11	4514159	T	T	0.244	-0.242108	0.0431885	3.45018e-08
MCV	11	4514236	T	G	0.246	-0.243055	0.0436621	4.10354e-08
RDW	11	4514236	T	G	0.245	-0.249581	0.0433139	1.41301e-08
MCV	11	4514507	C	T	0.247	-0.241673	0.0433491	3.97064e-08
RDW	11	4514507	C	T	0.247	-0.250358	0.0429911	1.00513e-08
RDW	11	4514541	T	C	0.247	-0.250788	0.0429178	9.02725e-09
RDW	11	4514659	A	T	0.245	-0.246758	0.0433986	2.15866e-08
RDW	11	4514670	C	T	0.245	-0.246235	0.0432725	2.10605e-08
RDW	11	4514785	A	T	0.246	-0.24691	0.0431316	1.74666e-08
RDW	11	4514808	G	C	0.246	-0.248531	0.0430786	1.37623e-08
MCV	11	4514913	C	T	0.247	-0.241661	0.0433677	4.02429e-08
RDW	11	4514913	C	T	0.246	-0.252961	0.0430138	7.32244e-09
MCV	11	4514916	T	A	0.247	-0.241661	0.0433677	4.02429e-08
RDW	11	4514916	T	A	0.246	-0.252961	0.0430138	7.32244e-09
RDW	11	4515000	T	C	0.245	-0.253231	0.0430148	7.03193e-09
MCH	11	4515090	T	T	0.037	-0.624257	0.101242	1.42973e-09
MCHC	11	4515090	T	T	0.037	0.968754	0.0966678	4.78975e-21
MCV	11	4515090	T	T	0.037	-1.0674	0.0977006	1.02079e-24
RDW	11	4515090	T	T	0.037	-1.24155	0.0956306	1.36353e-32
MCV	11	4515342	T	T	0.246	-0.249773	0.0434923	1.56137e-08
RDW	11	4515342	T	T	0.246	-0.260769	0.043139	2.82267e-09
MCV	11	4515383	C	T	0.247	-0.244036	0.0434688	3.19899e-08
RDW	11	4515383	C	T	0.246	-0.257027	0.043121	4.62008e-09
MCV	11	4515435	T	C	0.246	-0.249205	0.0435926	1.81482e-08
RDW	11	4515435	T	C	0.245	-0.260272	0.0432461	3.30664e-09
MCV	11	4516014	G	A	0.247	-0.242279	0.0433641	3.71509e-08
RDW	11	4516014	G	A	0.247	-0.25245	0.0430157	7.83989e-09
RDW	11	4516059	G	A	0.245	-0.246568	0.0432425	1.99414e-08
RDW	11	4516081	A	T	0.245	-0.245171	0.0432303	2.35313e-08
RDW	11	4516101	C	T	0.245	-0.244644	0.0432154	2.48843e-08
RDW	11	4516209	C	T	0.247	-0.257645	0.0429869	3.85005e-09
MCV	11	4516242	C	A	0.247	-0.240918	0.0433613	4.39263e-08
RDW	11	4516242	C	A	0.247	-0.252541	0.043008	7.68919e-09
RDW	11	4516384	G	C	0.246	-0.248488	0.0431876	1.50279e-08
MCH	11	4516561	C	A	0.038	-0.592727	0.100379	6.50625e-09
MCHC	11	4516561	C	A	0.038	0.974628	0.0957173	1.00479e-21
MCV	11	4516561	C	A	0.038	-1.04114	0.0969429	4.73448e-24
RDW	11	4516561	C	A	0.038	-1.23217	0.0947928	9.24473e-33
MCV	11	4516804	C	T	0.247	-0.246727	0.0434654	2.27384e-08
RDW	11	4516804	C	T	0.246	-0.25698	0.0431088	4.62666e-09
MCV	11	4516834	G	T	0.247	-0.244062	0.0434052	3.05348e-08
RDW	11	4516834	G	T	0.246	-0.252793	0.0430587	7.74033e-09
RDW	11	4516897	T	G	0.228	-0.249619	0.0438822	2.10072e-08
MCV	11	4517166	T	A	0.247	-0.241783	0.0434138	4.09118e-08
RDW	11	4517166	T	A	0.246	-0.249185	0.0430682	1.25516e-08
MCV	11	4517183	T	C	0.247	-0.242941	0.0433657	3.41743e-08
RDW	11	4517183	T	C	0.247	-0.25209	0.0430211	8.24732e-09
MCV	11	4517332	A	A	0.293	-0.23191	0.0402564	1.46855e-08
RDW	11	4517332	A	A	0.293	-0.246845	0.0398141	1.17016e-09
MCV	11	4517555	T	C	0.265	-0.241926	0.0412364	8.18753e-09
RDW	11	4517555	T	C	0.266	-0.251611	0.0407949	1.41349e-09
MCV	11	4517749	A	A	0.241	-0.298394	0.0519096	1.5317e-08
MCV	11	4517754	A	A	0.241	-0.298394	0.0519096	1.5317e-08
MCV	11	4517762	T	T	0.24	-0.298062	0.0520562	1.73654e-08
MCV	11	4517768	T	T	0.24	-0.298062	0.0520562	1.73654e-08
MCH	11	4517819	A	A	0.037	-0.606414	0.10087	3.51851e-09
MCHC	11	4517819	A	A	0.037	0.988421	0.0961406	4.35684e-22
MCV	11	4517819	A	A	0.037	-1.06081	0.0973467	1.18482e-24
RDW	11	4517819	A	A	0.037	-1.25433	0.0951871	1.58211e-33
MCHC	11	4517905	A	A	0.095	0.3985	0.0624442	5.33283e-10
RDW	11	4517905	A	A	0.096	-0.368676	0.0628386	1.13175e-08
MCH	11	4519151	T	T	0.037	-0.606827	0.100861	3.42767e-09
MCHC	11	4519151	T	T	0.037	0.988092	0.0961391	4.46376e-22
MCV	11	4519151	T	T	0.037	-1.06094	0.0973385	1.16473e-24
RDW	11	4519151	T	T	0.037	-1.25456	0.0951781	1.52421e-33
MCH	11	4519582	T	G	0.037	-0.606414	0.10087	3.51851e-09
MCHC	11	4519582	T	G	0.037	0.988421	0.0961406	4.35684e-22
MCV	11	4519582	T	G	0.037	-1.06081	0.0973467	1.18482e-24
RDW	11	4519582	T	G	0.037	-1.25433	0.0951871	1.58211e-33
MCH	11	4520889	G	T	0.037	-0.606414	0.10087	3.51851e-09
MCHC	11	4520889	G	T	0.037	0.988421	0.0961406	4.35684e-22
MCV	11	4520889	G	T	0.037	-1.06081	0.0973467	1.18482e-24
RDW	11	4520889	G	T	0.037	-1.25433	0.0951871	1.58211e-33
MCH	11	4521778	C	G	0.037	-0.606414	0.10087	3.51851e-09
MCHC	11	4521778	C	G	0.037	0.988421	0.0961406	4.35684e-22
MCV	11	4521778	C	G	0.037	-1.06081	0.0973467	1.18482e-24
RDW	11	4521778	C	G	0.037	-1.25433	0.0951871	1.58211e-33
MCH	11	4523274	T	C	0.044	-0.566715	0.094266	3.63668e-09
MCHC	11	4523274	T	C	0.044	0.822202	0.0907785	6.64451e-18
MCV	11	4523274	T	C	0.044	-0.955321	0.0912266	5.74974e-23
RDW	11	4523274	T	C	0.044	-1.1143	0.0893202	1.89348e-30
MCH	11	4524968	G	T	0.037	-0.606414	0.10087	3.51851e-09
MCHC	11	4524968	G	T	0.037	0.988421	0.0961406	4.35684e-22
MCV	11	4524968	G	T	0.037	-1.06081	0.0973467	1.18482e-24
RDW	11	4524968	G	T	0.037	-1.25433	0.0951871	1.58211e-33
MCH	11	4526676	G	A	0.043	-0.550651	0.0942997	9.91105e-09
MCHC	11	4526676	G	A	0.043	0.840438	0.0907307	1.16876e-18
MCV	11	4526676	G	A	0.043	-0.94199	0.0913054	2.26799e-22
RDW	11	4526676	G	A	0.043	-1.10451	0.0893641	5.36241e-30
MCH	11	4527991	C	A	0.044	-0.566715	0.094266	3.63668e-09
MCHC	11	4527991	C	A	0.044	0.822202	0.0907785	6.64451e-18
MCV	11	4527991	C	A	0.044	-0.955321	0.0912266	5.74974e-23
RDW	11	4527991	C	A	0.044	-1.1143	0.0893202	1.89348e-30
MCH	11	4529431	C	T	0.037	-0.606414	0.10087	3.51851e-09
MCHC	11	4529431	C	T	0.037	0.988421	0.0961406	4.35684e-22
MCV	11	4529431	C	T	0.037	-1.06081	0.0973467	1.18482e-24
RDW	11	4529431	C	T	0.037	-1.25433	0.0951871	1.58211e-33
RDW	11	4529987	T	G	0.162	-0.286782	0.0503779	2.35003e-08
MCV	11	4530202	C	T	0.285	-0.242831	0.0408166	5.02663e-09
RDW	11	4530202	C	T	0.285	-0.242665	0.0404998	3.83145e-09
MCHC	11	4530650	G	G	0.036	0.973567	0.0943809	2.47038e-22
MCV	11	4530650	G	G	0.036	-0.977913	0.0957643	4.98767e-22
RDW	11	4530650	G	G	0.036	-1.17696	0.0934643	4.93894e-31
MCH	11	4530671	G	A	0.037	-0.588057	0.100972	1.04569e-08
MCHC	11	4530671	G	A	0.037	0.99168	0.0962539	3.28695e-22
MCV	11	4530671	G	A	0.037	-1.04469	0.0974999	6.3675e-24
RDW	11	4530671	G	A	0.037	-1.24181	0.0953063	7.24171e-33
MCH	11	4530940	G	A	0.037	-0.606414	0.10087	3.51851e-09
MCHC	11	4530940	G	A	0.037	0.988421	0.0961406	4.35684e-22
MCV	11	4530940	G	A	0.037	-1.06081	0.0973467	1.18482e-24
RDW	11	4530940	G	A	0.037	-1.25433	0.0951871	1.58211e-33
MCH	11	4533076	C	G	0.039	-0.587311	0.0960314	1.99295e-09
MCHC	11	4533076	C	G	0.039	0.937227	0.0917483	7.2337e-22
MCV	11	4533076	C	G	0.039	-1.02268	0.0925438	4.39353e-25
RDW	11	4533076	C	G	0.039	-1.1978	0.0903918	1.69466e-33
MCH	11	4533080	A	C	0.039	-0.588547	0.0960242	1.84431e-09
MCHC	11	4533080	A	C	0.039	0.93594	0.0917584	8.17548e-22
MCV	11	4533080	A	C	0.039	-1.02322	0.0925383	4.15075e-25
RDW	11	4533080	A	C	0.039	-1.19863	0.0903827	1.52566e-33
MCH	11	4536444	A	A	0.039	-0.594153	0.0974141	2.19675e-09
MCHC	11	4536444	A	A	0.039	0.983881	0.0928367	2.25551e-23
MCV	11	4536444	A	A	0.039	-1.04814	0.0938046	1.35378e-25
RDW	11	4536444	A	A	0.039	-1.23436	0.0916492	1.70406e-34
MCH	11	4536650	G	T	0.039	-0.594153	0.0974141	2.19675e-09
MCHC	11	4536650	G	T	0.039	0.983881	0.0928367	2.25551e-23
MCV	11	4536650	G	T	0.039	-1.04814	0.0938046	1.35378e-25
RDW	11	4536650	G	T	0.039	-1.23436	0.0916492	1.70406e-34
MCH	11	4536933	T	C	0.039	-0.594153	0.0974141	2.19675e-09
MCHC	11	4536933	T	C	0.039	0.983881	0.0928367	2.25551e-23
MCV	11	4536933	T	C	0.039	-1.04814	0.0938046	1.35378e-25
RDW	11	4536933	T	C	0.039	-1.23436	0.0916492	1.70406e-34
MCH	11	4537291	G	G	0.039	-0.594153	0.0974141	2.19675e-09
MCHC	11	4537291	G	G	0.039	0.983881	0.0928367	2.25551e-23
MCV	11	4537291	G	G	0.039	-1.04814	0.0938046	1.35378e-25
RDW	11	4537291	G	G	0.039	-1.23436	0.0916492	1.70406e-34
MCH	11	4537304	C	A	0.039	-0.594153	0.0974141	2.19675e-09
MCHC	11	4537304	C	A	0.039	0.983881	0.0928367	2.25551e-23
MCV	11	4537304	C	A	0.039	-1.04814	0.0938046	1.35378e-25
RDW	11	4537304	C	A	0.039	-1.23436	0.0916492	1.70406e-34
MCH	11	4537834	T	G	0.039	-0.594153	0.0974141	2.19675e-09
MCHC	11	4537834	T	G	0.039	0.983881	0.0928367	2.25551e-23
MCV	11	4537834	T	G	0.039	-1.04814	0.0938046	1.35378e-25
RDW	11	4537834	T	G	0.039	-1.23436	0.0916492	1.70406e-34
MCH	11	4538964	G	A	0.038	-0.60098	0.0984726	2.1307e-09
MCHC	11	4538964	G	A	0.039	0.985873	0.093898	5.29236e-23
MCV	11	4538964	G	A	0.039	-1.06104	0.0948267	1.10838e-25
RDW	11	4538964	G	A	0.039	-1.24929	0.0926518	1.28848e-34
MCH	11	4543640	A	G	0.038	-0.609912	0.0985962	1.31639e-09
MCHC	11	4543640	A	G	0.039	0.985476	0.0940334	6.68838e-23
MCV	11	4543640	A	G	0.039	-1.06415	0.0949373	1.00724e-25
RDW	11	4543640	A	G	0.039	-1.25772	0.0927491	6.20784e-35
RDW	11	4544297	A	G	0.181	-0.27231	0.0482369	2.92427e-08
MCH	11	4544605	G	A	0.038	-0.60098	0.0984726	2.1307e-09
MCHC	11	4544605	G	A	0.039	0.985873	0.093898	5.29236e-23
MCV	11	4544605	G	A	0.039	-1.06104	0.0948267	1.10838e-25
RDW	11	4544605	G	A	0.039	-1.24929	0.0926518	1.28848e-34
MCH	11	4544939	T	C	0.038	-0.60098	0.0984726	2.1307e-09
MCHC	11	4544939	T	C	0.039	0.985873	0.093898	5.29236e-23
MCV	11	4544939	T	C	0.039	-1.06104	0.0948267	1.10838e-25
RDW	11	4544939	T	C	0.039	-1.24929	0.0926518	1.28848e-34
MCH	11	4544961	A	T	0.038	-0.60098	0.0984726	2.1307e-09
MCHC	11	4544961	A	T	0.039	0.985873	0.093898	5.29236e-23
MCV	11	4544961	A	T	0.039	-1.06104	0.0948267	1.10838e-25
RDW	11	4544961	A	T	0.039	-1.24929	0.0926518	1.28848e-34
MCH	11	4545216	T	C	0.039	-0.594153	0.0974141	2.19675e-09
MCHC	11	4545216	T	C	0.039	0.983881	0.0928367	2.25551e-23
MCV	11	4545216	T	C	0.039	-1.04814	0.0938046	1.35378e-25
RDW	11	4545216	T	C	0.039	-1.23436	0.0916492	1.70406e-34
MCH	11	4546083	A	G	0.039	-0.590587	0.0968784	2.24584e-09
MCHC	11	4546083	A	G	0.039	0.96884	0.0924146	6.11202e-23
MCV	11	4546083	A	G	0.039	-1.03524	0.093344	2.9021e-25
RDW	11	4546083	A	G	0.039	-1.21992	0.0911594	4.53845e-34
MCH	11	4546637	A	G	0.039	-0.594153	0.0974141	2.19675e-09
MCHC	11	4546637	A	G	0.039	0.983881	0.0928367	2.25551e-23
MCV	11	4546637	A	G	0.039	-1.04814	0.0938046	1.35378e-25
RDW	11	4546637	A	G	0.039	-1.23436	0.0916492	1.70406e-34
MCH	11	4546823	C	C	0.038	-0.590625	0.0988248	4.41905e-09
MCHC	11	4546823	C	C	0.038	0.97947	0.0942702	1.48643e-22
MCV	11	4546823	C	C	0.038	-1.04411	0.0952608	8.84126e-25
RDW	11	4546823	C	C	0.038	-1.25211	0.0928773	1.18942e-34
MCH	11	4547094	C	G	0.038	-0.600846	0.0986521	2.28766e-09
MCHC	11	4547094	C	G	0.039	0.9957	0.093978	2.45945e-23
MCV	11	4547094	C	G	0.039	-1.06249	0.094983	1.17182e-25
RDW	11	4547094	C	G	0.039	-1.25727	0.0927019	7.25105e-35
MCH	11	4548908	T	C	0.038	-0.58237	0.0977608	5.08256e-09
MCHC	11	4548908	T	C	0.039	0.998589	0.093111	6.67939e-24
MCV	11	4548908	T	C	0.039	-1.04163	0.0941604	3.90722e-25
RDW	11	4548908	T	C	0.039	-1.2347	0.09198	2.60325e-34
RDW	11	4549111	G	A	0.199	-0.260607	0.0468967	4.72257e-08
MCH	11	4549949	C	G	0.035	-0.583128	0.101453	1.64477e-08
MCHC	11	4549949	C	G	0.035	0.946797	0.0971901	3.89143e-20
MCV	11	4549949	C	G	0.035	-1.02264	0.0980719	1.05111e-22
RDW	11	4549949	C	G	0.035	-1.20426	0.0957732	9.89981e-31
MCH	11	4551381	C	T	0.039	-0.594153	0.0974141	2.19675e-09
MCHC	11	4551381	C	T	0.039	0.983881	0.0928367	2.25551e-23
MCV	11	4551381	C	T	0.039	-1.04814	0.0938046	1.35378e-25
RDW	11	4551381	C	T	0.039	-1.23436	0.0916492	1.70406e-34
MCH	11	4554912	G	A	0.039	-0.591063	0.0971059	2.37593e-09
MCHC	11	4554912	G	A	0.039	0.974731	0.0926127	4.05996e-23
MCV	11	4554912	G	A	0.039	-1.03834	0.0935534	2.69044e-25
RDW	11	4554912	G	A	0.039	-1.23191	0.0913595	1.37354e-34
MCH	11	4554920	G	A	0.046	-0.555326	0.0901907	1.6246e-09
MCHC	11	4554920	G	A	0.046	0.778888	0.087043	1.45525e-17
MCV	11	4554920	G	A	0.046	-0.92717	0.0871895	1.90448e-23
RDW	11	4554920	G	A	0.046	-1.06251	0.0853848	6.79244e-30
MCH	11	4557852	T	G	0.038	-0.615845	0.0995098	1.2772e-09
MCHC	11	4557852	T	G	0.038	0.99203	0.0949635	8.14076e-23
MCV	11	4557852	T	G	0.038	-1.07958	0.0958292	5.15683e-26
RDW	11	4557852	T	G	0.038	-1.25764	0.0936732	2.21558e-34
MCH	11	4557855	G	A	0.038	-0.615845	0.0995098	1.2772e-09
MCHC	11	4557855	G	A	0.038	0.99203	0.0949635	8.14076e-23
MCV	11	4557855	G	A	0.038	-1.07958	0.0958292	5.15683e-26
RDW	11	4557855	G	A	0.038	-1.25764	0.0936732	2.21558e-34
MCH	11	4558051	C	G	0.038	-0.595466	0.0976512	2.22655e-09
MCHC	11	4558051	C	G	0.039	0.971533	0.0931598	1.01683e-22
MCV	11	4558051	C	G	0.039	-1.0434	0.094057	3.05039e-25
RDW	11	4558051	C	G	0.039	-1.21398	0.0920079	3.39587e-33
MCH	11	4558298	G	A	0.039	-0.594153	0.0974141	2.19675e-09
MCHC	11	4558298	G	A	0.039	0.983881	0.0928367	2.25551e-23
MCV	11	4558298	G	A	0.039	-1.04814	0.0938046	1.35378e-25
RDW	11	4558298	G	A	0.039	-1.23436	0.0916492	1.70406e-34
MCH	11	4558320	C	T	0.039	-0.594153	0.0974141	2.19675e-09
MCHC	11	4558320	C	T	0.039	0.983881	0.0928367	2.25551e-23
MCV	11	4558320	C	T	0.039	-1.04814	0.0938046	1.35378e-25
RDW	11	4558320	C	T	0.039	-1.23436	0.0916492	1.70406e-34
MCH	11	4558394	T	A	0.039	-0.593268	0.0974597	2.3588e-09
MCHC	11	4558394	T	A	0.039	0.981559	0.0928918	2.97966e-23
MCV	11	4558394	T	A	0.039	-1.04699	0.0938512	1.61244e-25
RDW	11	4558394	T	A	0.039	-1.23064	0.0917257	2.92049e-34
MCH	11	4558498	T	T	0.039	-0.594153	0.0974141	2.19675e-09
MCHC	11	4558498	T	T	0.039	0.983881	0.0928367	2.25551e-23
MCV	11	4558498	T	T	0.039	-1.04814	0.0938046	1.35378e-25
RDW	11	4558498	T	T	0.039	-1.23436	0.0916492	1.70406e-34
MCH	11	4558584	A	T	0.039	-0.594153	0.0974141	2.19675e-09
MCHC	11	4558584	A	T	0.039	0.983881	0.0928367	2.25551e-23
MCV	11	4558584	A	T	0.039	-1.04814	0.0938046	1.35378e-25
RDW	11	4558584	A	T	0.039	-1.23436	0.0916492	1.70406e-34
MCH	11	4558630	A	C	0.038	-0.587853	0.0976017	3.44913e-09
MCHC	11	4558630	A	C	0.039	0.981817	0.0930459	3.29441e-23
MCV	11	4558630	A	C	0.039	-1.04201	0.0940111	3.17174e-25
RDW	11	4558630	A	C	0.039	-1.22818	0.0918695	4.56056e-34
MCH	11	4558674	G	A	0.038	-0.587853	0.0976017	3.44913e-09
MCHC	11	4558674	G	A	0.039	0.981817	0.0930459	3.29441e-23
MCV	11	4558674	G	A	0.039	-1.04201	0.0940111	3.17174e-25
RDW	11	4558674	G	A	0.039	-1.22818	0.0918695	4.56056e-34
MCH	11	4558793	T	A	0.039	-0.576794	0.0961084	3.88008e-09
MCHC	11	4558793	T	A	0.039	0.970635	0.0915685	2.27258e-23
MCV	11	4558793	T	A	0.039	-1.02526	0.0925679	3.36213e-25
RDW	11	4558793	T	A	0.039	-1.21134	0.0904152	3.45323e-34
MCH	11	4559145	T	G	0.039	-0.594153	0.0974141	2.19675e-09
MCHC	11	4559145	T	G	0.039	0.983881	0.0928367	2.25551e-23
MCV	11	4559145	T	G	0.039	-1.04814	0.0938046	1.35378e-25
RDW	11	4559145	T	G	0.039	-1.23436	0.0916492	1.70406e-34
MCH	11	4559233	C	T	0.039	-0.594153	0.0974141	2.19675e-09
MCHC	11	4559233	C	T	0.039	0.983881	0.0928367	2.25551e-23
MCV	11	4559233	C	T	0.039	-1.04814	0.0938046	1.35378e-25
RDW	11	4559233	C	T	0.039	-1.23436	0.0916492	1.70406e-34
MCH	11	4559264	C	C	0.039	-0.594153	0.0974141	2.19675e-09
MCHC	11	4559264	C	C	0.039	0.983881	0.0928367	2.25551e-23
MCV	11	4559264	C	C	0.039	-1.04814	0.0938046	1.35378e-25
RDW	11	4559264	C	C	0.039	-1.23436	0.0916492	1.70406e-34
MCH	11	4559303	C	G	0.039	-0.594153	0.0974141	2.19675e-09
MCHC	11	4559303	C	G	0.039	0.983881	0.0928367	2.25551e-23
MCV	11	4559303	C	G	0.039	-1.04814	0.0938046	1.35378e-25
RDW	11	4559303	C	G	0.039	-1.23436	0.0916492	1.70406e-34
MCH	11	4559409	G	A	0.038	-0.584388	0.0991156	7.3188e-09
MCHC	11	4559409	G	A	0.038	1.01877	0.0943954	3.28228e-24
MCV	11	4559409	G	A	0.038	-1.04697	0.0955015	1.00963e-24
RBC	11	4559409	G	A	0.038	0.556374	0.0986385	3.50199e-08
RDW	11	4559409	G	A	0.038	-1.24369	0.0933105	7.49929e-34
MCH	11	4559410	T	G	0.038	-0.584388	0.0991156	7.3188e-09
MCHC	11	4559410	T	G	0.038	1.01877	0.0943954	3.28228e-24
MCV	11	4559410	T	G	0.038	-1.04697	0.0955015	1.00963e-24
RBC	11	4559410	T	G	0.038	0.556374	0.0986385	3.50199e-08
RDW	11	4559410	T	G	0.038	-1.24369	0.0933105	7.49929e-34
MCH	11	4559420	T	C	0.038	-0.584388	0.0991156	7.3188e-09
MCHC	11	4559420	T	C	0.038	1.01877	0.0943954	3.28228e-24
MCV	11	4559420	T	C	0.038	-1.04697	0.0955015	1.00963e-24
RBC	11	4559420	T	C	0.038	0.556374	0.0986385	3.50199e-08
RDW	11	4559420	T	C	0.038	-1.24369	0.0933105	7.49929e-34
MCH	11	4559427	G	T	0.038	-0.584388	0.0991156	7.3188e-09
MCHC	11	4559427	G	T	0.038	1.01877	0.0943954	3.28228e-24
MCV	11	4559427	G	T	0.038	-1.04697	0.0955015	1.00963e-24
RBC	11	4559427	G	T	0.038	0.556374	0.0986385	3.50199e-08
RDW	11	4559427	G	T	0.038	-1.24369	0.0933105	7.49929e-34
MCH	11	4559492	T	C	0.038	-0.60442	0.0987767	1.96878e-09
MCHC	11	4559492	T	C	0.039	0.990061	0.0942124	4.72714e-23
MCV	11	4559492	T	C	0.039	-1.06234	0.0951193	1.47331e-25
RDW	11	4559492	T	C	0.039	-1.24825	0.0929779	2.69502e-34
MCH	11	4559519	T	C	0.038	-0.60442	0.0987767	1.96878e-09
MCHC	11	4559519	T	C	0.039	0.990061	0.0942124	4.72714e-23
MCV	11	4559519	T	C	0.039	-1.06234	0.0951193	1.47331e-25
RDW	11	4559519	T	C	0.039	-1.24825	0.0929779	2.69502e-34
MCH	11	4559520	A	G	0.038	-0.60442	0.0987767	1.96878e-09
MCHC	11	4559520	A	G	0.039	0.990061	0.0942124	4.72714e-23
MCV	11	4559520	A	G	0.039	-1.06234	0.0951193	1.47331e-25
RDW	11	4559520	A	G	0.039	-1.24825	0.0929779	2.69502e-34
MCH	11	4559735	C	T	0.039	-0.594153	0.0974141	2.19675e-09
MCHC	11	4559735	C	T	0.039	0.983881	0.0928367	2.25551e-23
MCV	11	4559735	C	T	0.039	-1.04814	0.0938046	1.35378e-25
RDW	11	4559735	C	T	0.039	-1.23436	0.0916492	1.70406e-34
MCH	11	4559756	G	A	0.039	-0.594153	0.0974141	2.19675e-09
MCHC	11	4559756	G	A	0.039	0.983881	0.0928367	2.25551e-23
MCV	11	4559756	G	A	0.039	-1.04814	0.0938046	1.35378e-25
RDW	11	4559756	G	A	0.039	-1.23436	0.0916492	1.70406e-34
MCH	11	4559889	G	G	0.039	-0.594153	0.0974141	2.19675e-09
MCHC	11	4559889	G	G	0.039	0.983881	0.0928367	2.25551e-23
MCV	11	4559889	G	G	0.039	-1.04814	0.0938046	1.35378e-25
RDW	11	4559889	G	G	0.039	-1.23436	0.0916492	1.70406e-34
MCV	11	4560034	C	A	0.272	-0.266763	0.0414756	2.9983e-10
RDW	11	4560034	C	A	0.272	-0.251706	0.0411711	1.96432e-09
MCH	11	4560331	T	A	0.038	-0.587157	0.09736	3.2667e-09
MCHC	11	4560331	T	A	0.039	0.969785	0.0928693	9.03813e-23
MCV	11	4560331	T	A	0.039	-1.036	0.093817	4.36608e-25
RDW	11	4560331	T	A	0.039	-1.22741	0.0916263	2.87274e-34
MCH	11	4560366	A	C	0.039	-0.594153	0.0974141	2.19675e-09
MCHC	11	4560366	A	C	0.039	0.983881	0.0928367	2.25551e-23
MCV	11	4560366	A	C	0.039	-1.04814	0.0938046	1.35378e-25
RDW	11	4560366	A	C	0.039	-1.23436	0.0916492	1.70406e-34
MCH	11	4560387	T	C	0.039	-0.594153	0.0974141	2.19675e-09
MCHC	11	4560387	T	C	0.039	0.983881	0.0928367	2.25551e-23
MCV	11	4560387	T	C	0.039	-1.04814	0.0938046	1.35378e-25
RDW	11	4560387	T	C	0.039	-1.23436	0.0916492	1.70406e-34
MCH	11	4560430	A	T	0.039	-0.594153	0.0974141	2.19675e-09
MCHC	11	4560430	A	T	0.039	0.983881	0.0928367	2.25551e-23
MCV	11	4560430	A	T	0.039	-1.04814	0.0938046	1.35378e-25
RDW	11	4560430	A	T	0.039	-1.23436	0.0916492	1.70406e-34
MCH	11	4560591	G	C	0.039	-0.594153	0.0974141	2.19675e-09
MCHC	11	4560591	G	C	0.039	0.983881	0.0928367	2.25551e-23
MCV	11	4560591	G	C	0.039	-1.04814	0.0938046	1.35378e-25
RDW	11	4560591	G	C	0.039	-1.23436	0.0916492	1.70406e-34
MCH	11	4560689	A	C	0.039	-0.594153	0.0974141	2.19675e-09
MCHC	11	4560689	A	C	0.039	0.983881	0.0928367	2.25551e-23
MCV	11	4560689	A	C	0.039	-1.04814	0.0938046	1.35378e-25
RDW	11	4560689	A	C	0.039	-1.23436	0.0916492	1.70406e-34
MCH	11	4560705	T	C	0.039	-0.594153	0.0974141	2.19675e-09
MCHC	11	4560705	T	C	0.039	0.983881	0.0928367	2.25551e-23
MCV	11	4560705	T	C	0.039	-1.04814	0.0938046	1.35378e-25
RDW	11	4560705	T	C	0.039	-1.23436	0.0916492	1.70406e-34
MCH	11	4560788	G	A	0.039	-0.594153	0.0974141	2.19675e-09
MCHC	11	4560788	G	A	0.039	0.983881	0.0928367	2.25551e-23
MCV	11	4560788	G	A	0.039	-1.04814	0.0938046	1.35378e-25
RDW	11	4560788	G	A	0.039	-1.23436	0.0916492	1.70406e-34
MCH	11	4560920	C	T	0.04	-0.553797	0.0950205	1.04033e-08
MCHC	11	4560920	C	T	0.04	0.93119	0.0906883	3.9377e-22
MCV	11	4560920	C	T	0.04	-0.973825	0.0917433	1.98706e-23
RDW	11	4560920	C	T	0.04	-1.15074	0.0896769	9.17337e-32
MCH	11	4561096	T	C	0.038	-0.608594	0.0984224	1.32856e-09
MCHC	11	4561096	T	C	0.039	0.989935	0.0938723	3.4576e-23
MCV	11	4561096	T	C	0.039	-1.06607	0.0947806	6.41806e-26
RDW	11	4561096	T	C	0.039	-1.24234	0.0926453	2.94203e-34
MCH	11	4561218	T	A	0.039	-0.594153	0.0974141	2.19675e-09
MCHC	11	4561218	T	A	0.039	0.983881	0.0928367	2.25551e-23
MCV	11	4561218	T	A	0.039	-1.04814	0.0938046	1.35378e-25
RDW	11	4561218	T	A	0.039	-1.23436	0.0916492	1.70406e-34
MCH	11	4561253	A	A	0.039	-0.594153	0.0974141	2.19675e-09
MCHC	11	4561253	A	A	0.039	0.983881	0.0928367	2.25551e-23
MCV	11	4561253	A	A	0.039	-1.04814	0.0938046	1.35378e-25
RDW	11	4561253	A	A	0.039	-1.23436	0.0916492	1.70406e-34
MCH	11	4561261	C	T	0.039	-0.594153	0.0974141	2.19675e-09
MCHC	11	4561261	C	T	0.039	0.983881	0.0928367	2.25551e-23
MCV	11	4561261	C	T	0.039	-1.04814	0.0938046	1.35378e-25
RDW	11	4561261	C	T	0.039	-1.23436	0.0916492	1.70406e-34
MCH	11	4561394	G	G	0.039	-0.594808	0.0969198	1.76299e-09
MCHC	11	4561394	G	G	0.039	0.968225	0.0924735	6.68024e-23
MCV	11	4561394	G	G	0.039	-1.04026	0.0933644	1.80864e-25
RDW	11	4561394	G	G	0.039	-1.21567	0.0913089	7.57789e-34
MCH	11	4561478	A	G	0.038	-0.592035	0.0978039	2.90311e-09
MCHC	11	4561478	A	G	0.039	0.976678	0.0933058	6.64678e-23
MCV	11	4561478	A	G	0.039	-1.04085	0.0942425	4.52007e-25
RDW	11	4561478	A	G	0.039	-1.22476	0.0921512	9.51257e-34
MCH	11	4561532	A	T	0.039	-0.594153	0.0974141	2.19675e-09
MCHC	11	4561532	A	T	0.039	0.983881	0.0928367	2.25551e-23
MCV	11	4561532	A	T	0.039	-1.04814	0.0938046	1.35378e-25
RDW	11	4561532	A	T	0.039	-1.23436	0.0916492	1.70406e-34
MCH	11	4561586	C	A	0.039	-0.594153	0.0974141	2.19675e-09
MCHC	11	4561586	C	A	0.039	0.983881	0.0928367	2.25551e-23
MCV	11	4561586	C	A	0.039	-1.04814	0.0938046	1.35378e-25
RDW	11	4561586	C	A	0.039	-1.23436	0.0916492	1.70406e-34
MCH	11	4561794	C	A	0.039	-0.594153	0.0974141	2.19675e-09
MCHC	11	4561794	C	A	0.039	0.983881	0.0928367	2.25551e-23
MCV	11	4561794	C	A	0.039	-1.04814	0.0938046	1.35378e-25
RDW	11	4561794	C	A	0.039	-1.23436	0.0916492	1.70406e-34
MCH	11	4561827	C	T	0.039	-0.594153	0.0974141	2.19675e-09
MCHC	11	4561827	C	T	0.039	0.983881	0.0928367	2.25551e-23
MCV	11	4561827	C	T	0.039	-1.04814	0.0938046	1.35378e-25
[truncated: 7,047 more rows]
